# Supplementary material for: Heritage-specific oral microbiota in Indigenous Australian dental calculus
Source: Evol Med Public Health. 2022 Aug 5;10(1):352–62. doi: 10.1093/emph/eoac024 (PMC9400808; doi:10.1093/emph/eoac024)
Supplement: eoac024_Supplementary_Data [file eoac024_supplementary_data.zip]

Archive with 7 entries (7 files):
- MHD_FinalAnalysis_SuppMaterial_FullScripts_final_20201018.txt
- TableS2_NonIndigenous_Unique.xlsx
- TableS3_NonIndigenous_Perio_Unique.xlsx
- TableS4_IndigenousAustralian_Unique.xlsx
- TableS5_TopEnd_Unique.xlsx
- TableS6_CentralAus_Unique.xlsx
- AMP_SupplementaryInfo_final_submission_MHD_20220708.docx
