# Supplementary material for: Heritage-specific oral microbiota in Indigenous Australian dental calculus
Source: Evol Med Public Health. 2022 Aug 5;10(1):352–62. doi: 10.1093/emph/eoac024 (PMC9400808; doi:10.1093/emph/eoac024)
Supplement: eoac024_Supplementary_Data [file eoac024_supplementary_data.zip › MHD_FinalAnalysis_SuppMaterial_FullScripts_final_20201018.txt]

#Record of commands used to generate results for Handsley-Davis M, Kapellas K, Jamieson L, Hedges J, Skelly E, Kaidonis J. Anastassiadis P, and Weyrich LS, 'Heritage-specific oral microbiota in Indigenous Australian dental calculus'
#Run using Qiime 2 version 2020.2

#Run in a directory containing the following files and folders
#IndigenousAustralian (contains reads and barcode sequences from the 2014 MiSeq run)
#Healthy (contains reads and barcode sequences from the 2016 MiSeq run)
#NonIndigenousPerio (contains reads and barcode sequences from the 2017 MiSeq run)
#2017_11_30_map_CAS.txt (old mapping file that contains all 16S samples as of 30 Nov 2017)
#2017_11_30_map_CAS_IndigenousAustralian.txt (contains info needed for demultiplexing for the 2014 MiSeq run only)
#2017_11_30_map_CAS_Healthy.txt (contains info needed for demultiplexing the 2016 MiSeq run only)
#2017_11_30_map_CAS_EmilyRun.txt (contains info needed for demultiplexing the 2017 MiSeq run only)
#map_Matilda_2017.txt but renamed as map_Matilda_2020.txt 

#Pipeline for importing and demultiplexing 16S sequences for analysis in this study (MHD_FinalAnalysis_Pipeline_1_ImportDemux.sh)

#Will be run in folder 10_MHD_Analysis
#Using Qiime 2 version 2020.2

###IMPORTING SEQUENCES INTO QIIME 2###

#2014 MiSeq run ('IndigenousAustralian')
qiime tools import \
--type EMPSingleEndSequences \
--input-path IndigenousAustralian \
--output-path IndigenousAustralian-emp-single-end-sequences.qza 

#2016 MiSeq run ('Healthy')
qiime tools import \
--type EMPSingleEndSequences \
--input-path Healthy \
--output-path Healthy-emp-single-end-sequences.qza

#2017 MiSeq run ('NonIndigenousPerio')
qiime tools import \
--type EMPSingleEndSequences \
--input-path NonIndigenousPerio \
--output-path NonIndigenousPerio-emp-single-end-sequences.qza

###DEMULTIPLEXING###

#2014 run
qiime demux emp-single \
--i-seqs IndigenousAustralian-emp-single-end-sequences.qza \
--m-barcodes-file 2017_11_30_map_CAS_IndigenousAustralian.txt \
--m-barcodes-column BarcodeSequence \
--p-rev-comp-mapping-barcodes \
--o-per-sample-sequences IndigenousAustralian-demux.qza \
--o-error-correction-details IndigenousAustralian-demux-details.qza 

#2016 run
qiime demux emp-single \
--i-seqs Healthy-emp-single-end-sequences.qza \
--m-barcodes-file 2017_11_30_map_CAS_Healthy.txt \
--m-barcodes-column BarcodeSequence \
--p-rev-comp-mapping-barcodes \
--o-per-sample-sequences Healthy-demux.qza \
--o-error-correction-details Healthy-demux-details.qza 

#2017 run 
qiime demux emp-single \
--i-seqs NonIndigenousPerio-emp-single-end-sequences.qza \
--m-barcodes-file 2017_11_30_map_CAS_EmilyRun.txt \
--m-barcodes-column BarcodeSequence \
--p-rev-comp-mapping-barcodes \
--o-per-sample-sequences NonIndigenousPerio-demux.qza \
--o-error-correction-details NonIndigenousPerio-demux-details.qza 

#Summarising the demultiplexing results

#2014 run
qiime demux summarize \
--i-data IndigenousAustralian-demux.qza \
--o-visualization IndigenousAustralian-demux.qzv

#2016 run
qiime demux summarize \
--i-data Healthy-demux.qza \
--o-visualization Healthy-demux.qzv

#2017 run
qiime demux summarize \
--i-data NonIndigenousPerio-demux.qza \
--o-visualization NonIndigenousPerio-demux.qzv

#Pipeline for quality control and denoising 16S sequences using Deblur for analysis in this study (MHD_FinalAnalysis_Pipeline_2_QCDeblur.sh)

#Will be run in folder 10_MHD_Analysis
#Using Qiime 2 version 2020.2

###QUALITY-FILTERING DEMULITPLEXED SEQUENCES###

#Filtering out sequences with a q-score below the default minimum of 4

#2014 run
qiime quality-filter q-score \
--i-demux IndigenousAustralian-demux.qza \
--o-filtered-sequences IndigenousAustralian-demux-filtered.qza \
--o-filter-stats IndigenousAustralian-demux-filter-stats.qza 

#2016 run
qiime quality-filter q-score \
--i-demux Healthy-demux.qza \
--o-filtered-sequences Healthy-demux-filtered.qza \
--o-filter-stats Healthy-demux-filter-stats.qza 

#2017 run
qiime quality-filter q-score \
--i-demux NonIndigenousPerio-demux.qza \
--o-filtered-sequences NonIndigenousPerio-demux-filtered.qza \
--o-filter-stats NonIndigenousPerio-demux-filter-stats.qza 

###DENOISING 16S SEQUENCES WITH DEBLUR###

#with a trim length of 220 bp

#2014 run
qiime deblur denoise-16S \
--i-demultiplexed-seqs IndigenousAustralian-demux-filtered.qza \
--p-trim-length 220 \
--o-representative-sequences IndigenousAustralian-rep-seqs-deblur.qza \
--o-table IndigenousAustralian-table-deblur.qza \
--p-sample-stats \
--o-stats IndigenousAustralian-deblur-stats.qza 

#2016 run
qiime deblur denoise-16S \
--i-demultiplexed-seqs Healthy-demux-filtered.qza \
--p-trim-length 220 \
--o-representative-sequences Healthy-rep-seqs-deblur.qza \
--o-table Healthy-table-deblur.qza \
--p-sample-stats \
--o-stats Healthy-deblur-stats.qza 

#2017 run
qiime deblur denoise-16S \
--i-demultiplexed-seqs NonIndigenousPerio-demux-filtered.qza \
--p-trim-length 220 \
--o-representative-sequences NonIndigenousPerio-rep-seqs-deblur.qza \
--o-table NonIndigenousPerio-table-deblur.qza \
--p-sample-stats \
--o-stats NonIndigenousPerio-deblur-stats.qza 

#Summarising the quality control and Deblur stats

#2014 run
qiime metadata tabulate \
--m-input-file IndigenousAustralian-demux-filter-stats.qza \
--o-visualization IndigenousAustralian-demux-filter-stats.qza

qiime deblur visualize-stats \
--i-deblur-stats IndigenousAustralian-deblur-stats.qza \
--o-visualization IndigenousAustralian-deblur-stats.qzv 

#2016 run
qiime metadata tabulate \
--m-input-file Healthy-demux-filter-stats.qza \
--o-visualization Healthy-demux-filter-stats.qza

qiime deblur visualize-stats \
--i-deblur-stats Healthy-deblur-stats.qza \
--o-visualization Healthy-deblur-stats.qzv 

#2017 run
qiime metadata tabulate \
--m-input-file NonIndigenousPerio-demux-filter-stats.qza \
--o-visualization NonIndigenousPerio-demux-filter-stats.qza

qiime deblur visualize-stats \
--i-deblur-stats NonIndigenousPerio-deblur-stats.qza \
--o-visualization NonIndigenousPerio-deblur-stats.qzv 

#Pipeline for merging denoised sequences and filtering for this specific study, creating a SEPP phylogenetic tree and assigning taxonomy to 16S sequences (MHD_FinalAnalysis_Pipeline_3_MergeTreeTaxonomy.sh)

#Will be run in folder 10_MHD_Analysis
#Using Qiime 2 version 2020.2

###MERGING TABLES AND REP SEQS FROM THE THREE SEQUENCING RUNS###

#Now we want to merge the three tables 
qiime feature-table merge \
--i-tables IndigenousAustralian-table-deblur.qza \
--i-tables Healthy-table-deblur.qza \
--i-tables NonIndigenousPerio-table-deblur.qza \
--o-merged-table merged-table.qza

#Summarising the merged table
qiime feature-table summarize \
--i-table merged-table.qza \
--o-visualization merged-table.qzv 

#Merge the three rep seqs files
qiime feature-table merge-seqs \
--i-data IndigenousAustralian-rep-seqs-deblur.qza \
--i-data Healthy-rep-seqs-deblur.qza \
--i-data NonIndigenousPerio-rep-seqs-deblur.qza \
--o-merged-data merged-rep-seqs.qza 

#Visualising the merged rep seqs
qiime feature-table tabulate-seqs \
--i-data merged-rep-seqs-ProjectFiltered-SampleFiltered-min10reads.qza \
--o-visualization merged-rep-seqs-ProjectFiltered-SampleFiltered-min10reads.qzv

###FILTERING TABLES AND REP SEQS FOR THIS PAPER###

#And then filter to only include samples that are relevant to our research questions

#We will first filter by the project to get rid of samples from other projects sequenced at the same time
qiime feature-table filter-samples \
--i-table merged-table.qza \
--m-metadata-file 2017_11_30_map_CAS.txt \
--p-where "[Project] IN ('Moderncalculus', 'PerioCalculus')" \
--o-filtered-table merged-table-ProjectFiltered.qza 

qiime feature-table summarize \
--i-table merged-table-ProjectFiltered.qza \
--o-visualization merged-table-ProjectFiltered.qzv 

#Next, we filter to retain only the samples we want for the paper analysis (i.e. removing plaque samples, those from tooth types other than molar or incisor, calculus samples labelled as subgingival, and, where there is more than one sample from one individual, selecting one sample to retain based on number of reads or one of the above categories)
qiime feature-table filter-samples \
--i-table merged-table-ProjectFiltered.qza \
--m-metadata-file map_Matilda_2020.txt \
--p-where "ToRemove='N'" \
--o-filtered-table merged-table-ProjectFiltered-SampleFiltered.qza 

qiime feature-table summarize \
--i-table merged-table-ProjectFiltered-SampleFiltered.qza \
--o-visualization merged-table-ProjectFiltered-SampleFiltered.qzv 

#And finally, we remove low-abundance sequences (fewer than 10 reads) from the table 
qiime feature-table filter-features \
--i-table merged-table-ProjectFiltered-SampleFiltered.qza \
--p-min-frequency 10 \
--o-filtered-table merged-table-ProjectFiltered-SampleFiltered-min10reads.qza

qiime feature-table summarize \
--i-table merged-table-ProjectFiltered-SampleFiltered-min10reads.qza \
--o-visualization merged-table-ProjectFiltered-SampleFiltered-min10reads.qzv 

#Filter the rep-seqs file to only retain features that are now retained in the table 
#And filter the rep seqs file too to only contain features that are in our table
qiime feature-table filter-seqs \
--i-data merged-rep-seqs.qza \
--i-table merged-table-ProjectFiltered-SampleFiltered-min10reads.qza \
--o-filtered-data merged-rep-seqs-ProjectFiltered-SampleFiltered-min10reads.qza

###CREATING A PHYLOGENETIC TREE USING SEPP###

#Download SEPP 16S reference database
wget \
-O "sepp-refs-gg-13-8.qza" \
"https://data.qiime2.org/2020.2/common/sepp-refs-gg-13-8.qza"

#Performing SEPP (inserting sequences from my data into the known reference tree)
qiime fragment-insertion sepp \
--i-representative-sequences merged-rep-seqs-ProjectFiltered-SampleFiltered-min10reads.qza \
--i-reference-database sepp-refs-gg-13-8.qza \
--o-tree insertion-tree.qza \
--o-placements insertion-placements.qza 

#Filtering any sequences that could not be inserted into the tree from the feature table 
qiime fragment-insertion filter-features \
--i-table merged-table-ProjectFiltered-SampleFiltered-min10reads.qza \
--i-tree insertion-tree.qza \
--o-filtered-table merged-table-ProjectFiltered-SampleFiltered-min10reads-sepp.qza \
--o-removed-table sepp-removed-table.qza 

qiime feature-table summarize \
--i-table sepp-removed-table.qza \
--o-visualization sepp-removed-table.qzv

qiime feature-table summarize \
--i-table merged-table-ProjectFiltered-SampleFiltered-min10reads-sepp.qza \
--o-visualization merged-table-ProjectFiltered-SampleFiltered-min10reads-sepp.qzv

###TAXONOMIC CLASSIFICATION OF 16S SEQUENCES###

#For this we will use a pre-trained Naive Bayes classifier trained on the Greengene 13.8 99% OTUs trimmed to the 250bp based on the same primer pair that we used for lab work 

#Downloading the classifier 
wget \
  -O "gg-13-8-99-515-806-nb-classifier.qza" \
  "https://data.qiime2.org/2020.2/common/gg-13-8-99-515-806-nb-classifier.qza"
  
#Performing taxonomic classification on my rep seqs
qiime feature-classifier classify-sklearn \
--i-classifier gg-13-8-99-515-806-nb-classifier.qza \
--i-reads merged-rep-seqs-ProjectFiltered-SampleFiltered-min10reads.qza \
--o-classification gg-taxonomy.qza 

#Tabulate the taxonomic classifications so we can visualise them
qiime metadata tabulate \
--m-input-file gg-taxonomy.qza \
--o-visualization gg-taxonomy.qzv

#Pipeline for performing core diversity analyses and statistical testing of alpha and beta diversity results (MHD_FinalAnalysis_Pipeline_4_DiversityStats.sh)

#Will be run in folder 10_MHD_Analysis
#Using Qiime 2 version 2020.2

###DIVERSITY ANALYSIS -- SAMPLES VS CONTROLS###

#Begin by running core metrics on all samples -- mainly looking at difference between calculus samples and negative controls at this stage

#We need to select appropriate subsampling depths for this analysis -- tricky as many of the controls have very few sequences

#Running core-metrics-phylogenetic pipeline with a subsampling depth of 400 seqs/sample (retains 85% of samples, including a decent number of controls)

qiime diversity core-metrics-phylogenetic \
--i-phylogeny insertion-tree.qza \
--i-table merged-table-ProjectFiltered-SampleFiltered-min10reads-sepp.qza \
--p-sampling-depth 400 \
--m-metadata-file map_Matilda_2020.txt \
--output-dir core-metrics-with-controls-400

#Alpha and beta significance testing (Faith PD and unweighted Unifrac)

qiime diversity alpha-group-significance \
--i-alpha-diversity core-metrics-with-controls-400/faith_pd_vector.qza \
--m-metadata-file map_Matilda_2020.txt \
--o-visualization core-metrics-with-controls-400/faith_pd_significance.qzv 

qiime diversity beta-group-significance \
--i-distance-matrix core-metrics-with-controls-400/unweighted_unifrac_distance_matrix.qza \
--m-metadata-file map_Matilda_2020.txt \
--m-metadata-column Control \
--o-visualization core-metrics-with-controls-400/unweighted_unifrac_Control_significance_permanova.qzv 

qiime diversity beta-group-significance \
--i-distance-matrix core-metrics-with-controls-400/unweighted_unifrac_distance_matrix.qza \
--m-metadata-file map_Matilda_2020.txt \
--m-metadata-column Control \
--p-method anosim \
--o-visualization core-metrics-with-controls-400/unweighted_unifrac_Control_significance_anosim.qzv 

qiime diversity beta-group-significance \
--i-distance-matrix core-metrics-with-controls-400/unweighted_unifrac_distance_matrix.qza \
--m-metadata-file map_Matilda_2020.txt \
--m-metadata-column Control \
--p-method permdisp \
--o-visualization core-metrics-with-controls-400/unweighted_unifrac_Control_significance_permdisp.qzv 

#We also generate a taxonomic summary of the samples and controls 
qiime taxa barplot \
--i-table merged-table-ProjectFiltered-SampleFiltered-min10reads-sepp.qza \
--i-taxonomy gg-taxonomy.qza \
--m-metadata-file map_Matilda_2020.txt \
--o-visualization taxa-summary-with-controls.qzv 

#We examine these results to confirm there is a clear separation between samples and controls, then filter the table to remove the controls

qiime feature-table filter-samples \
--i-table merged-table-ProjectFiltered-SampleFiltered-min10reads-sepp.qza \
--m-metadata-file map_Matilda_2020.txt \
--p-where "Control='N'" \
--o-filtered-table merged-table-ProjectFiltered-SampleFiltered-min10reads-sepp-nocontrols.qza

qiime feature-table summarize \
--i-table merged-table-ProjectFiltered-SampleFiltered-min10reads-sepp-nocontrols.qza \
--o-visualization merged-table-ProjectFiltered-SampleFiltered-min10reads-sepp-nocontrols.qzv

#I will also make a table containing only controls for good measure in case we want to inspect it later
qiime feature-table filter-samples \
--i-table merged-table-ProjectFiltered-SampleFiltered-min10reads-sepp.qza \
--m-metadata-file map_Matilda_2020.txt \
--p-where "Control='Y'" \
--o-filtered-table merged-table-ProjectFiltered-SampleFiltered-min10reads-sepp-controls.qza

qiime feature-table summarize \
--i-table merged-table-ProjectFiltered-SampleFiltered-min10reads-sepp-controls.qza \
--o-visualization merged-table-ProjectFiltered-SampleFiltered-min10reads-sepp-controls.qzv

###DIVERSITY ANALYSIS -- CALCULUS SAMPLES ONLY###

#Now we have filtered the table to remove controls, we run some further diversity analyses to look at the relationships between ethnicity, oral health and location

#Running core-metrics-phylogenetic at subsampling depth of 1800 seqs/sample (include all samples)

qiime diversity core-metrics-phylogenetic \
--i-phylogeny insertion-tree.qza \
--i-table merged-table-ProjectFiltered-SampleFiltered-min10reads-sepp-nocontrols.qza \
--p-sampling-depth 1800 \
--m-metadata-file map_Matilda_2020.txt \
--output-dir core-metrics-no-controls-1800

#Alpha and beta diversity testing

#Alpha diversity is straightforward 
qiime diversity alpha-group-significance \
--i-alpha-diversity core-metrics-no-controls-1800/faith_pd_vector.qza \
--m-metadata-file map_Matilda_2020.txt \
--o-visualization core-metrics-no-controls-1800/faith_pd_significance.qzv 

#Now the beta diversity testing is more complicated because we have to run different commands to test each factor, so we will use 'for' loops

for i in Culture CulturePerio Perio SpecificLocation Tooth_type Surface_simple 
do
qiime diversity beta-group-significance \
--i-distance-matrix core-metrics-no-controls-1800/unweighted_unifrac_distance_matrix.qza \
--m-metadata-file map_Matilda_2020.txt \
--m-metadata-column "$i" \
--p-pairwise \
--o-visualization core-metrics-no-controls-1800/unweighted_unifrac_"$i"_significance_permanova.qzv
done

#Running again at subsampling depth of 10,000 seqs/sample (more robust but lose a few samples due to low number of reads)

qiime diversity core-metrics-phylogenetic \
--i-phylogeny insertion-tree.qza \
--i-table merged-table-ProjectFiltered-SampleFiltered-min10reads-sepp-nocontrols.qza \
--p-sampling-depth 10000 \
--m-metadata-file map_Matilda_2020.txt \
--output-dir core-metrics-no-controls-10000

#Alpha and beta diversity testing

#Alpha diversity 
qiime diversity alpha-group-significance \
--i-alpha-diversity core-metrics-no-controls-10000/faith_pd_vector.qza \
--m-metadata-file map_Matilda_2020.txt \
--o-visualization core-metrics-no-controls-10000/faith_pd_significance.qzv 

#Beta diversity

for i in Culture CulturePerio Perio SpecificLocation Tooth_type Surface_simple 
do
qiime diversity beta-group-significance \
--i-distance-matrix core-metrics-no-controls-10000/unweighted_unifrac_distance_matrix.qza \
--m-metadata-file map_Matilda_2020.txt \
--m-metadata-column "$i" \
--p-pairwise \
--o-visualization core-metrics-no-controls-10000/unweighted_unifrac_"$i"_significance_permanova.qzv
done

###DIVERSITY ANALYSIS -- NON-INDIGENOUS SAMPLES ONLY###

#Filter table to retain only non-Indigenous samples 
qiime feature-table filter-samples \
--i-table merged-table-ProjectFiltered-SampleFiltered-min10reads-sepp-nocontrols.qza \
--m-metadata-file map_Matilda_2020.txt \
--p-where "Culture='ModernNonIndigenous'" \
--o-filtered-table merged-table-ProjectFiltered-SampleFiltered-min10reads-sepp-nocontrols-NonIndigenous.qza

qiime feature-table summarize \
--i-table merged-table-ProjectFiltered-SampleFiltered-min10reads-sepp-nocontrols-NonIndigenous.qza \
--o-visualization merged-table-ProjectFiltered-SampleFiltered-min10reads-sepp-nocontrols-NonIndigenous.qzv

#Run core diversity metrics subsampling at 10,000 seqs/sample (making things as uniform as possible across separate analyses -- is simple enough to re-run with a different sampling depth later if needed)
qiime diversity core-metrics-phylogenetic \
--i-phylogeny insertion-tree.qza \
--i-table merged-table-ProjectFiltered-SampleFiltered-min10reads-sepp-nocontrols-NonIndigenous.qza \
--p-sampling-depth 10000 \
--m-metadata-file map_Matilda_2020.txt \
--output-dir core-metrics-no-controls-NonIndigenous-10000

#alpha diversity stats
qiime diversity alpha-group-significance \
--i-alpha-diversity core-metrics-no-controls-NonIndigenous-10000/faith_pd_vector.qza \
--m-metadata-file map_Matilda_2020.txt \
--o-visualization core-metrics-no-controls-NonIndigenous-10000/faith_pd_significance.qzv 

#beta diversity stats

for i in Perio Perio_detail Tooth_type Surface_simple
do
qiime diversity beta-group-significance \
--i-distance-matrix core-metrics-no-controls-NonIndigenous-10000/unweighted_unifrac_distance_matrix.qza \
--m-metadata-file map_Matilda_2020.txt \
--m-metadata-column "$i" \
--p-pairwise \
--o-visualization core-metrics-no-controls-NonIndigenous-10000/unweighted_unifrac_"$i"_significance_permanova.qzv
done

###DIVERSITY ANALYSIS -- PERIO SAMPLES ONLY### 

#Filter table to retain only perio samples 
qiime feature-table filter-samples \
--i-table merged-table-ProjectFiltered-SampleFiltered-min10reads-sepp-nocontrols.qza \
--m-metadata-file map_Matilda_2020.txt \
--p-where "Perio='Y'" \
--o-filtered-table merged-table-ProjectFiltered-SampleFiltered-min10reads-sepp-nocontrols-perio.qza

qiime feature-table summarize \
--i-table merged-table-ProjectFiltered-SampleFiltered-min10reads-sepp-nocontrols-perio.qza \
--o-visualization merged-table-ProjectFiltered-SampleFiltered-min10reads-sepp-nocontrols-perio.qzv

#Run core diversity metrics subsampling at 10,000 seqs/sample (making things as uniform as possible across separate analyses -- is simple enough to re-run with a different sampling depth later if needed)
qiime diversity core-metrics-phylogenetic \
--i-phylogeny insertion-tree.qza \
--i-table merged-table-ProjectFiltered-SampleFiltered-min10reads-sepp-nocontrols-perio.qza \
--p-sampling-depth 10000 \
--m-metadata-file map_Matilda_2020.txt \
--output-dir core-metrics-no-controls-perio-10000

#alpha diversity stats
qiime diversity alpha-group-significance \
--i-alpha-diversity core-metrics-no-controls-perio-10000/faith_pd_vector.qza \
--m-metadata-file map_Matilda_2020.txt \
--o-visualization core-metrics-no-controls-perio-10000/faith_pd_significance.qzv 

#beta diversity stats

for i in CulturePerio SpecificLocation Tooth_type Surface_simple 
do
qiime diversity beta-group-significance \
--i-distance-matrix core-metrics-no-controls-perio-10000/unweighted_unifrac_distance_matrix.qza \
--m-metadata-file map_Matilda_2020.txt \
--m-metadata-column "$i" \
--p-pairwise \
--o-visualization core-metrics-no-controls-perio-10000/unweighted_unifrac_"$i"_significance_permanova.qzv
done

###DIVERSITY ANALYSIS -- INDIGENOUS AUSTRALIAN SAMPLES ONLY###

#Filter table to retain only Indigenous Australian samples 
qiime feature-table filter-samples \
--i-table merged-table-ProjectFiltered-SampleFiltered-min10reads-sepp-nocontrols.qza \
--m-metadata-file map_Matilda_2020.txt \
--p-where "Culture='ModernIndigenousAustralian'" \
--o-filtered-table merged-table-ProjectFiltered-SampleFiltered-min10reads-sepp-nocontrols-IndigenousAustralian.qza

qiime feature-table summarize \
--i-table merged-table-ProjectFiltered-SampleFiltered-min10reads-sepp-nocontrols-IndigenousAustralian.qza \
--o-visualization merged-table-ProjectFiltered-SampleFiltered-min10reads-sepp-nocontrols-IndigenousAustralian.qzv

#core metrics phylogenetic - at 1800 seqs/sample to retain all samples
qiime diversity core-metrics-phylogenetic \
--i-phylogeny insertion-tree.qza \
--i-table merged-table-ProjectFiltered-SampleFiltered-min10reads-sepp-nocontrols-IndigenousAustralian.qza \
--p-sampling-depth 1800 \
--m-metadata-file map_Matilda_2020.txt \
--output-dir core-metrics-no-controls-IndigenousAustralian-1800

#alpha diversity stats (1800 seqs/sample)
qiime diversity alpha-group-significance \
--i-alpha-diversity core-metrics-no-controls-IndigenousAustralian-1800/faith_pd_vector.qza \
--m-metadata-file map_Matilda_2020.txt \
--o-visualization core-metrics-no-controls-IndigenousAustralian-1800/faith_pd_significance.qzv 

#beta diversity stats (1800 seqs/sample)

for i in SpecificLocation Perio_detail Tooth_type Surface_simple
do 
qiime diversity beta-group-significance \
--i-distance-matrix core-metrics-no-controls-IndigenousAustralian-1800/unweighted_unifrac_distance_matrix.qza \
--m-metadata-file map_Matilda_2020.txt \
--m-metadata-column "$i" \
--p-pairwise \
--o-visualization core-metrics-no-controls-IndigenousAustralian-1800/unweighted_unifrac_"$i"_significance_permanova.qzv
done

#Repeat these same analyses subsampling at 10,000 seqs/sample (for reference, possibly to compare against the other analyses -- don't really expect to include these analyses in the paper as the sample size is very small for just the Indigenous Australian samples, but just to have to look at if needed)

#core metrics phylogenetic - at 10,000 seqs/sample
qiime diversity core-metrics-phylogenetic \
--i-phylogeny insertion-tree.qza \
--i-table merged-table-ProjectFiltered-SampleFiltered-min10reads-sepp-nocontrols-IndigenousAustralian.qza \
--p-sampling-depth 10000 \
--m-metadata-file map_Matilda_2020.txt \
--output-dir core-metrics-no-controls-IndigenousAustralian-10000

#alpha diversity stats (10,000 seqs/sample)
qiime diversity alpha-group-significance \
--i-alpha-diversity core-metrics-no-controls-IndigenousAustralian-10000/faith_pd_vector.qza \
--m-metadata-file map_Matilda_2020.txt \
--o-visualization core-metrics-no-controls-IndigenousAustralian-10000/faith_pd_significance.qzv 

#beta diversity stats (10,000 seqs/sample)

for i in SpecificLocation Perio_detail 
do 
qiime diversity beta-group-significance \
--i-distance-matrix core-metrics-no-controls-IndigenousAustralian-10000/unweighted_unifrac_distance_matrix.qza \
--m-metadata-file map_Matilda_2020.txt \
--m-metadata-column "$i" \
--p-pairwise \
--o-visualization core-metrics-no-controls-IndigenousAustralian-10000/unweighted_unifrac_"$i"_significance_permanova.qzv
done

#Pipeline for performing ANCOM differential abundance analyses (MHD_FinalAnalysis_Pipeline_5_ANCOM.sh)

#Will be run in folder 10_MHD_Analysis
#Using Qiime 2 version 2020.2

###ANCOM ANALYSIS -- ALL SAMPLES EXCEPT CONTROLS (3 GROUPS)###

#ANCOM after removing features found in less than 10% of samples 

qiime feature-table filter-features \
--i-table merged-table-ProjectFiltered-SampleFiltered-min10reads-sepp-nocontrols.qza \
--p-min-samples 5 \
--o-filtered-table merged-table-ProjectFiltered-SampleFiltered-min10reads-sepp-nocontrols-PrevalenceFiltered.qza

qiime feature-table summarize \
--i-table merged-table-ProjectFiltered-SampleFiltered-min10reads-sepp-nocontrols-PrevalenceFiltered.qza \
--o-visualization merged-table-ProjectFiltered-SampleFiltered-min10reads-sepp-nocontrols-PrevalenceFiltered.qzv

mkdir ancom-results-no-controls-prevalence-filtered

#Adding pseudocount of 1 to the table to remove zeroes
qiime composition add-pseudocount \
--i-table merged-table-ProjectFiltered-SampleFiltered-min10reads-sepp-nocontrols-PrevalenceFiltered.qza \
--o-composition-table ancom-results-no-controls-prevalence-filtered/merged-table-ProjectFiltered-SampleFiltered-min10reads-sepp-nocontrols-PrevalenceFiltered-composition.qza

#Running ancom with default parameters for the categories of interest
for i in Culture CulturePerio Perio SpecificLocation Tooth_type Surface_simple 
do
qiime composition ancom \
--i-table ancom-results-no-controls-prevalence-filtered/merged-table-ProjectFiltered-SampleFiltered-min10reads-sepp-nocontrols-PrevalenceFiltered-composition.qza \
--m-metadata-file map_Matilda_2020.txt \
--m-metadata-column "$i" \
--o-visualization ancom-results-no-controls-prevalence-filtered/"$i"-ancom-results.qzv 
done

###ANCOM ANALYSIS -- NON-INDIGENOUS SAMPLES ONLY (HEALTHY VS PERIO)###

#ANCOM after removing features found in less than 10% of samples 

qiime feature-table filter-features \
--i-table merged-table-ProjectFiltered-SampleFiltered-min10reads-sepp-nocontrols-NonIndigenous.qza \
--p-min-samples 4 \
--o-filtered-table merged-table-ProjectFiltered-SampleFiltered-min10reads-sepp-nocontrols-NonIndigenous-PrevalenceFiltered.qza

qiime feature-table summarize \
--i-table merged-table-ProjectFiltered-SampleFiltered-min10reads-sepp-nocontrols-NonIndigenous-PrevalenceFiltered.qza \
--o-visualization merged-table-ProjectFiltered-SampleFiltered-min10reads-sepp-nocontrols-NonIndigenous-PrevalenceFiltered.qzv

mkdir ancom-results-no-controls-nonIndigenous-prevalence-filtered

#Adding pseudocount of 1 to the table to remove zeroes
qiime composition add-pseudocount \
--i-table merged-table-ProjectFiltered-SampleFiltered-min10reads-sepp-nocontrols-NonIndigenous-PrevalenceFiltered.qza \
--o-composition-table ancom-results-no-controls-nonIndigenous-prevalence-filtered/merged-table-ProjectFiltered-SampleFiltered-min10reads-sepp-nocontrols-NonIndigenous-PrevalenceFiltered-composition.qza

#Running ancom with default parameters for the categories of interest
for i in Perio Perio_detail Tooth_type Surface_simple 
do
qiime composition ancom \
--i-table ancom-results-no-controls-nonIndigenous-prevalence-filtered/merged-table-ProjectFiltered-SampleFiltered-min10reads-sepp-nocontrols-NonIndigenous-PrevalenceFiltered-composition.qza \
--m-metadata-file map_Matilda_2020.txt \
--m-metadata-column "$i" \
--o-visualization ancom-results-no-controls-nonIndigenous-prevalence-filtered/"$i"-ancom-results.qzv 
done

###ANCOM ANALYSIS - PERIO SAMPLES ONLY (INDIGENOUS AUSTRALIAN VS NON-INDIGENOUS)###

#ANCOM after removing features found in less than 10% of samples 

qiime feature-table filter-features \
--i-table merged-table-ProjectFiltered-SampleFiltered-min10reads-sepp-nocontrols-perio.qza \
--p-min-samples 3 \
--o-filtered-table merged-table-ProjectFiltered-SampleFiltered-min10reads-sepp-nocontrols-perio-PrevalenceFiltered.qza

qiime feature-table summarize \
--i-table merged-table-ProjectFiltered-SampleFiltered-min10reads-sepp-nocontrols-perio-PrevalenceFiltered.qza \
--o-visualization merged-table-ProjectFiltered-SampleFiltered-min10reads-sepp-nocontrols-perio-PrevalenceFiltered.qzv

mkdir ancom-results-no-controls-perio-prevalence-filtered

#Adding pseudocount of 1 to the table to remove zeroes
qiime composition add-pseudocount \
--i-table merged-table-ProjectFiltered-SampleFiltered-min10reads-sepp-nocontrols-perio-PrevalenceFiltered.qza \
--o-composition-table ancom-results-no-controls-perio-prevalence-filtered/merged-table-ProjectFiltered-SampleFiltered-min10reads-sepp-nocontrols-perio-PrevalenceFiltered-composition.qza

#Running ancom with default parameters for the categories of interest
for i in CulturePerio SpecificLocation Tooth_type Surface_simple  
do
qiime composition ancom \
--i-table ancom-results-no-controls-perio-prevalence-filtered/merged-table-ProjectFiltered-SampleFiltered-min10reads-sepp-nocontrols-perio-PrevalenceFiltered-composition.qza \
--m-metadata-file map_Matilda_2020.txt \
--m-metadata-column "$i" \
--o-visualization ancom-results-no-controls-perio-prevalence-filtered/"$i"-ancom-results.qzv 
done

###ANCOM ANALYSIS -- INDIGENOUS AUSTRALIAN SAMPLES ONLY (SPECIFIC LOCATION)###

#As there are only 13 samples in this table, will run without prevalence-based filtering (filtering doesn't make sense as 10% of samples is 1 sample)

mkdir ancom-results-no-controls-IndigenousAustralian-default

#Adding pseudocount of 1 to the table to remove zeroes
qiime composition add-pseudocount \
--i-table merged-table-ProjectFiltered-SampleFiltered-min10reads-sepp-nocontrols-IndigenousAustralian.qza \
--o-composition-table ancom-results-no-controls-IndigenousAustralian-default/merged-table-ProjectFiltered-SampleFiltered-min10reads-sepp-nocontrols-IndigenousAustralian-composition.qza

#Running ancom with default parameters for the categories of interest
for i in SpecificLocation Perio_detail Tooth_type Surface_simple 
do
qiime composition ancom \
--i-table ancom-results-no-controls-IndigenousAustralian-default/merged-table-ProjectFiltered-SampleFiltered-min10reads-sepp-nocontrols-IndigenousAustralian-composition.qza \
--m-metadata-file map_Matilda_2020.txt \
--m-metadata-column "$i" \
--o-visualization ancom-results-no-controls-IndigenousAustralian-default/"$i"-ancom-results.qzv 
done

#Unique features analysis -- performed step by step, not with a pipeline

###INDIGENOUS AND NON-INDIGENOUS UNIQUE FEATURES###

#Need to start by downloading lists of the features found in the Indigenous Australian and non-Indigenous tables 
#Downloaded each of these, added a header column with 'FeatureID' and 'Frequency' as the column names, and saved as "name of equivalent feature table"-features.txt 

#Then we filter each table against the list of features from the 'opposite' table to get unique features in each group 

#To get features unique to Indigenous Australian samples 
qiime feature-table filter-features \
--i-table merged-table-ProjectFiltered-SampleFiltered-min10reads-sepp-nocontrols-IndigenousAustralian.qza \
--m-metadata-file merged-table-ProjectFiltered-SampleFiltered-min10reads-sepp-nocontrols-NonIndigenous-features.txt \
--p-exclude-ids \
--o-filtered-table merged-table-ProjectFiltered-SampleFiltered-min10reads-sepp-nocontrols-IndigenousAustralian-unique.qza

#Summarising the table so it can be viewed
qiime feature-table summarize \
--i-table merged-table-ProjectFiltered-SampleFiltered-min10reads-sepp-nocontrols-IndigenousAustralian-unique.qza \
--o-visualization merged-table-ProjectFiltered-SampleFiltered-min10reads-sepp-nocontrols-IndigenousAustralian-unique.qzv 

#to get a list of feature IDs with taxonomy, we first filter the rep seqs file by the table of AA unique features
qiime feature-table filter-seqs \
--i-data merged-rep-seqs.qza \
--i-table merged-table-ProjectFiltered-SampleFiltered-min10reads-sepp-nocontrols-IndigenousAustralian-unique.qza \
--o-filtered-data merged-rep-seqs-ProjectFiltered-SampleFiltered-min10reads-sepp-nocontrols-IndigenousAustralian-unique.qza

#Then tabulate along with the taxonomy file to get a useful list of unique features with taxonomic assignments 
qiime metadata tabulate \
--m-input-file merged-rep-seqs-ProjectFiltered-SampleFiltered-min10reads-sepp-nocontrols-IndigenousAustralian-unique.qza \
--m-input-file gg-taxonomy.qza \
--o-visualization merged-table-ProjectFiltered-SampleFiltered-min10reads-sepp-nocontrols-IndigenousAustralian-unique-taxonomy.qzv 

#Have downloaded a tsv version of this file for records as well 

#Now repeat the same process to get features unique to non-Indigenous samples 

qiime feature-table filter-features \
--i-table merged-table-ProjectFiltered-SampleFiltered-min10reads-sepp-nocontrols-NonIndigenous.qza \
--m-metadata-file merged-table-ProjectFiltered-SampleFiltered-min10reads-sepp-nocontrols-IndigenousAustralian-features.txt \
--p-exclude-ids \
--o-filtered-table merged-table-ProjectFiltered-SampleFiltered-min10reads-sepp-nocontrols-NonIndigenous-unique.qza

#Summarising the table so it can be viewed
qiime feature-table summarize \
--i-table merged-table-ProjectFiltered-SampleFiltered-min10reads-sepp-nocontrols-NonIndigenous-unique.qza \
--o-visualization merged-table-ProjectFiltered-SampleFiltered-min10reads-sepp-nocontrols-NonIndigenous-unique.qzv 

#to get a list of feature IDs with taxonomy, we first filter the rep seqs file by the table of AA unique features
qiime feature-table filter-seqs \
--i-data merged-rep-seqs.qza \
--i-table merged-table-ProjectFiltered-SampleFiltered-min10reads-sepp-nocontrols-NonIndigenous-unique.qza \
--o-filtered-data merged-rep-seqs-ProjectFiltered-SampleFiltered-min10reads-sepp-nocontrols-NonIndigenous-unique.qza

#Then tabulate along with the taxonomy file to get a useful list of unique features with taxonomic assignments 
qiime metadata tabulate \
--m-input-file merged-rep-seqs-ProjectFiltered-SampleFiltered-min10reads-sepp-nocontrols-NonIndigenous-unique.qza \
--m-input-file gg-taxonomy.qza \
--o-visualization merged-table-ProjectFiltered-SampleFiltered-min10reads-sepp-nocontrols-NonIndigenous-unique-taxonomy.qzv 

#Have downloaded a tsv version of this file for records as well 

#Now remove features from each 'unique' table that are only found in one individual, as you could argue that's more to do with private than with group variation

qiime feature-table filter-features \
--i-table merged-table-ProjectFiltered-SampleFiltered-min10reads-sepp-nocontrols-IndigenousAustralian-unique.qza \
--p-min-samples 2 \
--o-filtered-table merged-table-ProjectFiltered-SampleFiltered-min10reads-sepp-nocontrols-IndigenousAustralian-unique-min2samples.qza

qiime feature-table summarize \
--i-table merged-table-ProjectFiltered-SampleFiltered-min10reads-sepp-nocontrols-IndigenousAustralian-unique-min2samples.qza \
--o-visualization merged-table-ProjectFiltered-SampleFiltered-min10reads-sepp-nocontrols-IndigenousAustralian-unique-min2samples.qzv 

qiime feature-table filter-features \
--i-table merged-table-ProjectFiltered-SampleFiltered-min10reads-sepp-nocontrols-NonIndigenous-unique.qza \
--p-min-samples 2 \
--o-filtered-table merged-table-ProjectFiltered-SampleFiltered-min10reads-sepp-nocontrols-NonIndigenous-unique-min2samples.qza

qiime feature-table summarize \
--i-table merged-table-ProjectFiltered-SampleFiltered-min10reads-sepp-nocontrols-NonIndigenous-unique-min2samples.qza \
--o-visualization merged-table-ProjectFiltered-SampleFiltered-min10reads-sepp-nocontrols-NonIndigenous-unique-min2samples.qzv

#Now add taxonomic information to these tables following this tutorial: https://forum.qiime2.org/t/exporting-and-modifying-biom-tables-e-g-adding-taxonomy-annotations/3630

#First export the tables of interest and the taxonomy file 
#I think you can only provide an output directory, not file name, so need to make different folders for each table, but then I'll make renamed copies to store in the main folder 

qiime tools export \
--input-path merged-table-ProjectFiltered-SampleFiltered-min10reads-sepp-nocontrols-IndigenousAustralian-unique-min2samples.qza \
--output-path exported-IndigenousAustralian_unique_min2samples

cp exported-IndigenousAustralian_unique_min2samples/feature-table.biom merged-table-ProjectFiltered-SampleFiltered-min10reads-sepp-nocontrols-IndigenousAustralian-unique-min2samples.biom

qiime tools export \
--input-path merged-table-ProjectFiltered-SampleFiltered-min10reads-sepp-nocontrols-NonIndigenous-unique-min2samples.qza \
--output-path exported-NonIndigenous_unique_min2samples

cp exported-NonIndigenous_unique_min2samples/feature-table.biom merged-table-ProjectFiltered-SampleFiltered-min10reads-sepp-nocontrols-NonIndigenous-unique-min2samples.biom

qiime tools export \
--input-path gg-taxonomy.qza \
--output-path exported-taxonomy

#We also need to make a copy of the exported taxonomy file
cp exported-taxonomy/taxonomy.tsv gg-taxonomy.tsv

#Opened gg-taxonomy.tsv and manually changed headers to match input needing for adding to biom file as saved as gg-taxonomy-for-biom.tsv

#Then use a biom command to add the taxonomy as metadata to the existing biom files

biom add-metadata \
-i merged-table-ProjectFiltered-SampleFiltered-min10reads-sepp-nocontrols-IndigenousAustralian-unique-min2samples.biom \
-o merged-table-ProjectFiltered-SampleFiltered-min10reads-sepp-nocontrols-IndigenousAustralian-unique-min2samples-with-taxonomy.biom \
--observation-metadata-fp gg-taxonomy-for-biom.txt \
--sc-separated taxonomy

biom add-metadata \
-i merged-table-ProjectFiltered-SampleFiltered-min10reads-sepp-nocontrols-NonIndigenous-unique-min2samples.biom \
-o merged-table-ProjectFiltered-SampleFiltered-min10reads-sepp-nocontrols-NonIndigenous-unique-min2samples-with-taxonomy.biom \
--observation-metadata-fp gg-taxonomy-for-biom.txt \
--sc-separated taxonomy

#Now I need to convert them from biom to tsv so I can look at them ... 
biom convert -i merged-table-ProjectFiltered-SampleFiltered-min10reads-sepp-nocontrols-IndigenousAustralian-unique-min2samples-with-taxonomy.biom -o merged-table-ProjectFiltered-SampleFiltered-min10reads-sepp-nocontrols-IndigenousAustralian-unique-min2samples-with-taxonomy.txt --to-tsv --header-key taxonomy
Central Australia
biom convert -i merged-table-ProjectFiltered-SampleFiltered-min10reads-sepp-nocontrols-NonIndigenous-unique-min2samples-with-taxonomy.biom -o merged-table-ProjectFiltered-SampleFiltered-min10reads-sepp-nocontrols-NonIndigenous-unique-min2samples-with-taxonomy.txt --to-tsv --header-key taxonomy

###UNIQUE FEATURES FROM INDIGENOUS AUSTRALIANS IN DIFFERENT LOCATIONS###

#Take the Indigenous Australian unique table and split it into samples from Top End and samples from Central Australia
#start with the AA-unique table because otherwise any features aren't truly unique to Top End or Central Australia, if they're also found in South Australia  

#Filtering TopEnd samples
qiime feature-table filter-samples \
--i-table merged-table-ProjectFiltered-SampleFiltered-min10reads-sepp-nocontrols-IndigenousAustralian-unique.qza \
--m-metadata-file map_Matilda_2020.txt \
--p-where "SpecificLocation='TopEnd'" \
--o-filtered-table merged-table-ProjectFiltered-SampleFiltered-min10reads-sepp-nocontrols-IndigenousAustralian-unique-TopEnd.qza

qiime feature-table summarize \
--i-table merged-table-ProjectFiltered-SampleFiltered-min10reads-sepp-nocontrols-IndigenousAustralian-unique-TopEnd.qza \
--o-visualization merged-table-ProjectFiltered-SampleFiltered-min10reads-sepp-nocontrols-IndigenousAustralian-unique-TopEnd.qzv

#Filtering Central Australia samples 
qiime feature-table filter-samples \
--i-table merged-table-ProjectFiltered-SampleFiltered-min10reads-sepp-nocontrols-IndigenousAustralian-unique.qza \
--m-metadata-file map_Matilda_2020.txt \
--p-where "SpecificLocation='CentralAus'" \
--o-filtered-table merged-table-ProjectFiltered-SampleFiltered-min10reads-sepp-nocontrols-IndigenousAustralian-unique-CentralAus.qza

qiime feature-table summarize \
--i-table merged-table-ProjectFiltered-SampleFiltered-min10reads-sepp-nocontrols-IndigenousAustralian-unique-CentralAus.qza \
--o-visualization merged-table-ProjectFiltered-SampleFiltered-min10reads-sepp-nocontrols-IndigenousAustralian-unique-CentralAus.qzv

#Now download the feature frequency summary for each of these tables, add header row and save as txt 

#Repeat the cross-filtering procedure as above 

#To get features unique to Central Australia samples 
qiime feature-table filter-features \
--i-table merged-table-ProjectFiltered-SampleFiltered-min10reads-sepp-nocontrols-IndigenousAustralian-unique-CentralAus.qza \
--m-metadata-file merged-table-ProjectFiltered-SampleFiltered-min10reads-sepp-nocontrols-IndigenousAustralian-unique-TopEnd-features.txt \
--p-exclude-ids \
--o-filtered-table merged-table-ProjectFiltered-SampleFiltered-min10reads-sepp-nocontrols-IndigenousAustralian-unique-CentralAus-unique.qza

#Summarising the table so it can be viewed
qiime feature-table summarize \
--i-table merged-table-ProjectFiltered-SampleFiltered-min10reads-sepp-nocontrols-IndigenousAustralian-unique-CentralAus-unique.qza \
--o-visualization merged-table-ProjectFiltered-SampleFiltered-min10reads-sepp-nocontrols-IndigenousAustralian-unique-CentralAus-unique.qzv 

#To get features unique to TopEnd samples 
qiime feature-table filter-features \
--i-table merged-table-ProjectFiltered-SampleFiltered-min10reads-sepp-nocontrols-IndigenousAustralian-unique-TopEnd.qza \
--m-metadata-file merged-table-ProjectFiltered-SampleFiltered-min10reads-sepp-nocontrols-IndigenousAustralian-unique-CentralAus-features.txt \
--p-exclude-ids \
--o-filtered-table merged-table-ProjectFiltered-SampleFiltered-min10reads-sepp-nocontrols-IndigenousAustralian-unique-TopEnd-unique.qza

#Summarising the table so it can be viewed
qiime feature-table summarize \
--i-table merged-table-ProjectFiltered-SampleFiltered-min10reads-sepp-nocontrols-IndigenousAustralian-unique-TopEnd-unique.qza \
--o-visualization merged-table-ProjectFiltered-SampleFiltered-min10reads-sepp-nocontrols-IndigenousAustralian-unique-TopEnd-unique.qzv 

#And I also want to filter the Central Australia and TopEnd unique tables for minimum prevalence of 2 samples 

qiime feature-table filter-features \
--i-table merged-table-ProjectFiltered-SampleFiltered-min10reads-sepp-nocontrols-IndigenousAustralian-unique-TopEnd-unique.qza \
--p-min-samples 2 \
--o-filtered-table merged-table-ProjectFiltered-SampleFiltered-min10reads-sepp-nocontrols-IndigenousAustralian-unique-TopEnd-unique-min2samples.qza

qiime feature-table summarize \
--i-table merged-table-ProjectFiltered-SampleFiltered-min10reads-sepp-nocontrols-IndigenousAustralian-unique-TopEnd-unique-min2samples.qza \
--o-visualization merged-table-ProjectFiltered-SampleFiltered-min10reads-sepp-nocontrols-IndigenousAustralian-unique-TopEnd-unique-min2samples.qzv

qiime feature-table filter-features \
--i-table merged-table-ProjectFiltered-SampleFiltered-min10reads-sepp-nocontrols-IndigenousAustralian-unique-CentralAus-unique.qza \
--p-min-samples 2 \
--o-filtered-table merged-table-ProjectFiltered-SampleFiltered-min10reads-sepp-nocontrols-IndigenousAustralian-unique-CentralAus-unique-min2samples.qza

qiime feature-table summarize \
--i-table merged-table-ProjectFiltered-SampleFiltered-min10reads-sepp-nocontrols-IndigenousAustralian-unique-CentralAus-unique-min2samples.qza \
--o-visualization merged-table-ProjectFiltered-SampleFiltered-min10reads-sepp-nocontrols-IndigenousAustralian-unique-CentralAus-unique-min2samples.qzv

#Take these through the biom exporting and conversion process to get feature tables to inspect manually 

qiime tools export \
--input-path merged-table-ProjectFiltered-SampleFiltered-min10reads-sepp-nocontrols-IndigenousAustralian-unique-CentralAus-unique-min2samples.qza \
--output-path exported-IndigenousAustralian_unique_CentralAus_unique_min2samples

cp exported-IndigenousAustralian_unique_CentralAus_unique_min2samples/feature-table.biom merged-table-ProjectFiltered-SampleFiltered-min10reads-sepp-nocontrols-IndigenousAustralian-unique-CentralAus-unique-min2samples.biom

qiime tools export \
--input-path merged-table-ProjectFiltered-SampleFiltered-min10reads-sepp-nocontrols-IndigenousAustralian-unique-TopEnd-unique-min2samples.qza \
--output-path exported-IndigenousAustralian_unique_TopEnd_unique_min2samples

cp exported-IndigenousAustralian_unique_TopEnd_unique_min2samples/feature-table.biom merged-table-ProjectFiltered-SampleFiltered-min10reads-sepp-nocontrols-IndigenousAustralian-unique-TopEnd-unique-min2samples.biom

#Adding taxonomy metadata
biom add-metadata \
-i merged-table-ProjectFiltered-SampleFiltered-min10reads-sepp-nocontrols-IndigenousAustralian-unique-CentralAus-unique-min2samples.biom \
-o merged-table-ProjectFiltered-SampleFiltered-min10reads-sepp-nocontrols-IndigenousAustralian-unique-CentralAus-unique-min2samples-with-taxonomy.biom \
--observation-metadata-fp gg-taxonomy-for-biom.txt \
--sc-separated taxonomy

biom add-metadata \
-i merged-table-ProjectFiltered-SampleFiltered-min10reads-sepp-nocontrols-IndigenousAustralian-unique-TopEnd-unique-min2samples.biom \
-o merged-table-ProjectFiltered-SampleFiltered-min10reads-sepp-nocontrols-IndigenousAustralian-unique-TopEnd-unique-min2samples-with-taxonomy.biom \
--observation-metadata-fp gg-taxonomy-for-biom.txt \
--sc-separated taxonomy

#Converting to tsv
biom convert -i merged-table-ProjectFiltered-SampleFiltered-min10reads-sepp-nocontrols-IndigenousAustralian-unique-CentralAus-unique-min2samples-with-taxonomy.biom -o merged-table-ProjectFiltered-SampleFiltered-min10reads-sepp-nocontrols-IndigenousAustralian-unique-CentralAus-unique-min2samples-with-taxonomy.txt --to-tsv --header-key taxonomy

biom convert -i merged-table-ProjectFiltered-SampleFiltered-min10reads-sepp-nocontrols-IndigenousAustralian-unique-TopEnd-unique-min2samples-with-taxonomy.biom -o merged-table-ProjectFiltered-SampleFiltered-min10reads-sepp-nocontrols-IndigenousAustralian-unique-TopEnd-unique-min2samples-with-taxonomy.txt --to-tsv --header-key taxonomy

###END OF ANALYSIS###
