# Supplementary material for: Heritage-specific oral microbiota in Indigenous Australian dental calculus
Source: Evol Med Public Health. 2022 Aug 5;10(1):352–62. doi: 10.1093/emph/eoac024 (PMC9400808; doi:10.1093/emph/eoac024)
Supplement: eoac024_Supplementary_Data [file eoac024_supplementary_data.zip › TableS2_NonIndigenous_Unique.xlsx]

## Sheet: merged-table-ProjectFiltered-Sa
Supplementary Table S2. List of features uniquely found in non-Indigenous individuals
Feature ID	Total abundance	Total prevalence	Found in controls?	Found in Weyrich et al*?	Found in Eisenhofer et al**?	Taxonomy											Classification
c6a3b6315c1068f56bed901e43162cf3	7005	3	N			k__Bacteria; p__Firmicutes; c__Bacilli; o__Lactobacillales; f__Streptococcaceae; g__Streptococcus; s__											in HOMD
2a9936dd6ce6d332283ccd267e258544	3967	2	N			k__Bacteria; p__Actinobacteria; c__Actinobacteria; o__Actinomycetales; f__Micrococcaceae; g__Rothia; s__aeria											in HOMD
60348bf0fd9b999ac40eebe415b07f7c	2470	11	N			k__Bacteria; p__Firmicutes; c__Clostridia; o__Clostridiales; f__Peptostreptococcaceae; g__; s__											in HOMD
f127d838726e9c2a5322bb08175c164d	2256	4	N			k__Bacteria; p__Firmicutes; c__Bacilli; o__Lactobacillales; f__Streptococcaceae; g__Streptococcus; s__anginosus											in HOMD
1569d175b7d206332593a3f5a4077b92	2195	2	N			k__Bacteria; p__Fusobacteria; c__Fusobacteriia; o__Fusobacteriales; f__Fusobacteriaceae; g__Fusobacterium; s__											in HOMD
742e59132040938c77cee92ab08f9736	1886	3	N			k__Bacteria; p__Proteobacteria; c__Gammaproteobacteria; o__Pasteurellales; f__Pasteurellaceae; g__Haemophilus; s__parainfluenzae											in HOMD
3aada4d1ef78142888e051c7bc9d3acd	1869	2	N			k__Bacteria; p__Proteobacteria; c__Betaproteobacteria; o__Neisseriales; f__Neisseriaceae; g__Neisseria											in HOMD
35f34c2fd0e4f08e171ce5da1d615a24	1741	3	N			k__Bacteria; p__Bacteroidetes; c__Bacteroidia; o__Bacteroidales; f__; g__; s__											in HOMD
e6842f99854ebc0ddf42b2bf9aa22741	1683	5	Y			k__Bacteria; p__Proteobacteria; c__Betaproteobacteria; o__Neisseriales; f__Neisseriaceae; g__Neisseria; s__oralis											in HOMD
1caca95eb8d7ab435ccbfecff5674269	1666	2	N			k__Bacteria; p__Firmicutes; c__Clostridia; o__Clostridiales; f__Veillonellaceae; g__Veillonella; s__parvula											in HOMD
9983be29217b3a08169be3ec697b468d	1569	4	N			k__Bacteria; p__Bacteroidetes; c__Bacteroidia; o__Bacteroidales; f__Prevotellaceae; g__Prevotella; s__											in HOMD
a34cbcb45b8e07d7d8b18bd5808ef826	1325	4	N			k__Bacteria; p__Fusobacteria; c__Fusobacteriia; o__Fusobacteriales; f__Fusobacteriaceae; g__Fusobacterium; s__											in HOMD
5e1eaf64e11d454c5d933fec32790a7a	1075	2	N			k__Bacteria; p__Bacteroidetes; c__Bacteroidia; o__Bacteroidales; f__Prevotellaceae; g__Prevotella; s__											in HOMD
e3864377845ceb3eb7e7edd8f11940e7	1072	2	Y			k__Bacteria; p__Bacteroidetes; c__Bacteroidia; o__Bacteroidales; f__Prevotellaceae; g__Prevotella; s__											in HOMD
e09de8c4cea4cf3bf85c8147593edb2a	1061	3	N			k__Bacteria; p__Proteobacteria; c__Gammaproteobacteria; o__Cardiobacteriales; f__Cardiobacteriaceae; g__Cardiobacterium; s__valvarum											in HOMD
327c2355a865d98a076a61dc024bfb25	946	2	N			k__Bacteria; p__Proteobacteria; c__Betaproteobacteria; o__Neisseriales; f__Neisseriaceae; g__Neisseria; s__bacilliformis											in HOMD
b6ac3e46ddab4c48ef601578de0c2989	781	2	N			k__Bacteria; p__Fusobacteria; c__Fusobacteriia; o__Fusobacteriales; f__Leptotrichiaceae; g__Leptotrichia; s__											in HOMD
0ade759152459a7715a7b9d931e189cb	708	3	N			k__Bacteria; p__Proteobacteria; c__Gammaproteobacteria; o__Pasteurellales; f__Pasteurellaceae; g__Haemophilus											in HOMD
cf43204a055aaa5ca7534143bfe8fac2	690	6	N			k__Bacteria; p__Proteobacteria; c__Betaproteobacteria; o__Neisseriales; f__Neisseriaceae; g__Eikenella; s__											in HOMD
d1a38dfb9be4c14f25bb23d6d94ed0c9	669	7	N			k__Bacteria; p__Actinobacteria; c__Actinobacteria; o__Actinomycetales; f__Actinomycetaceae; g__Actinomyces; s__											in HOMD
b8cd191d6b167eb43735aee216e0463b	552	3	N			k__Bacteria; p__Firmicutes; c__Clostridia; o__Clostridiales; f__Veillonellaceae; g__Selenomonas; s__											in HOMD
5d33d8276b64eb4c8d67b7c46cbcad61	533	2	N			k__Bacteria; p__Fusobacteria; c__Fusobacteriia; o__Fusobacteriales; f__Fusobacteriaceae; g__Fusobacterium; s__											in HOMD
bd2f8b921e97b647b64e4c16ce26308e	454	4	N			k__Bacteria; p__Fusobacteria; c__Fusobacteriia; o__Fusobacteriales; f__Leptotrichiaceae; g__Leptotrichia; s__											in HOMD
a33e3a3b8a6564530179757e68cb3da9	428	4	N			k__Bacteria; p__Bacteroidetes; c__Bacteroidia; o__Bacteroidales; f__Prevotellaceae; g__Prevotella; s__											in HOMD
0497e5448d981f915b26c98a8db92fd6	418	2	N			k__Bacteria; p__Fusobacteria; c__Fusobacteriia; o__Fusobacteriales; f__Leptotrichiaceae; g__Leptotrichia; s__											in HOMD
c7ecc7e2666855bf7a848ee0051a9b03	371	7	N			k__Bacteria; p__Actinobacteria; c__Actinobacteria; o__Actinomycetales; f__Actinomycetaceae; g__Actinomyces; s__											in HOMD
2501073cb8aacdc02cef88ffe7ef716d	349	12	N			k__Bacteria; p__TM7; c__TM7-3; o__; f__; g__; s__											in HOMD
2714dd6206d2fb6ea02230d959a9de41	325	3	N			k__Bacteria; p__Bacteroidetes; c__Bacteroidia; o__Bacteroidales; f__Prevotellaceae; g__Prevotella; s__											in HOMD
0bc7973b02dfc26db76d6f7b6df57b2d	320	5	N			k__Bacteria; p__Proteobacteria; c__Betaproteobacteria; o__Neisseriales; f__Neisseriaceae; g__Eikenella; s__											in HOMD
b1365273053c9b6b149feb1d543df21b	294	4	N			k__Bacteria; p__Bacteroidetes; c__Flavobacteriia; o__Flavobacteriales; f__Flavobacteriaceae; g__Capnocytophaga; s__ochracea											in HOMD
dad7b318e62531b1fc6a47a9d064e157	293	2	N			k__Bacteria; p__Bacteroidetes; c__Bacteroidia; o__Bacteroidales; f__[Paraprevotellaceae]; g__[Prevotella]; s__tannerae											in HOMD
10c15175d26bd9cbc068d39a3cb9c5b2	292	5	N			k__Bacteria; p__Bacteroidetes; c__Flavobacteriia; o__Flavobacteriales; f__Flavobacteriaceae; g__Capnocytophaga; s__											in HOMD
d617a254fea34b502d78488a3baae35d	266	6	Y			k__Bacteria; p__Firmicutes; c__Clostridia; o__Clostridiales; f__Veillonellaceae; g__Selenomonas; s__											in HOMD
9a1e5e72ebff440c97b27bc948d39698	248	3	N			k__Bacteria; p__Bacteroidetes; c__Flavobacteriia; o__Flavobacteriales; f__Flavobacteriaceae; g__Capnocytophaga; s__ochracea											in HOMD
caa39a78be120372a2ea8eb525edadfc	240	4	N			k__Bacteria; p__Firmicutes; c__Clostridia; o__Clostridiales; f__Lachnospiraceae; g__Johnsonella; s__ignava											in HOMD
3c896b68925bec87fea7d9d92c1accc7	213	2	N			k__Bacteria; p__Bacteroidetes; c__Bacteroidia; o__Bacteroidales; f__Prevotellaceae; g__Prevotella; s__											in HOMD
5663366779b33f0e4e3e0ce158c0eb34	188	7	N			k__Bacteria; p__Spirochaetes; c__Spirochaetes; o__Spirochaetales; f__Spirochaetaceae; g__Treponema; s__socranskii											in HOMD
50c01d764242ae426af2a0281aaeddf9	187	2	N			k__Bacteria; p__Actinobacteria; c__Actinobacteria; o__Actinomycetales; f__Actinomycetaceae; g__Actinomyces; s__											in HOMD
479c5ece998f64d28b02447f5a89eb6b	176	3	N			k__Bacteria; p__Bacteroidetes; c__Bacteroidia; o__Bacteroidales; f__Prevotellaceae; g__Prevotella; s__melaninogenica											in HOMD
f186eaab6233671ee64864b455723650	171	4	N			k__Bacteria; p__Firmicutes; c__Clostridia; o__Clostridiales; f__Lachnospiraceae; g__Lachnoanaerobaculum; s__orale											in HOMD
65f1f8323362be8218a239b7b59fe9df	159	5	N			k__Bacteria; p__Firmicutes; c__Clostridia; o__Clostridiales; f__Lachnospiraceae											in HOMD
43d59faaf5ecf3d53d8fd3b2e1f2e8a4	145	2	N			k__Bacteria; p__Fusobacteria; c__Fusobacteriia; o__Fusobacteriales; f__Fusobacteriaceae; g__Fusobacterium; s__											in HOMD
697e380fdaa48c088046a8e158f39d5d	144	2	N			k__Bacteria; p__Bacteroidetes; c__Bacteroidia; o__Bacteroidales; f__Porphyromonadaceae; g__Tannerella; s__											in HOMD
e82438eec1d5b95868e053e7090a34f9	141	4	N			k__Bacteria; p__Bacteroidetes; c__Bacteroidia; o__Bacteroidales; f__Prevotellaceae; g__Prevotella; s__											in HOMD
39dd730619484a0ef2879b35f804b7d7	137	4	N			k__Bacteria; p__Proteobacteria; c__Gammaproteobacteria; o__Cardiobacteriales; f__Cardiobacteriaceae; g__Cardiobacterium; s__valvarum											in HOMD
c5814a44b5184831e6ae70bf6d03869e	137	3	N			k__Bacteria; p__Spirochaetes; c__Spirochaetes; o__Spirochaetales; f__Spirochaetaceae; g__Treponema; s__amylovorum											in HOMD
6efb5e0ce09282bbd998b36a5a077ddd	137	2	N			k__Bacteria; p__Spirochaetes; c__Spirochaetes; o__Spirochaetales; f__Spirochaetaceae; g__Treponema; s__socranskii											in HOMD
ad8e462d30457e33c348a4fa4a221708	129	2	N			k__Bacteria; p__Firmicutes; c__Clostridia; o__Clostridiales; f__Lachnospiraceae											in HOMD
90b730d311f0516244b4f0e28e606c56	128	2	N			k__Bacteria; p__Bacteroidetes; c__Flavobacteriia; o__Flavobacteriales; f__Flavobacteriaceae; g__Capnocytophaga; s__ochracea											in HOMD
87fc66a678a071218a1ffdb29e9e4f65	123	2	N			k__Bacteria; p__Fusobacteria; c__Fusobacteriia; o__Fusobacteriales; f__Leptotrichiaceae; g__Leptotrichia; s__											in HOMD
92b18b02375eaff723e783acacf89141	121	2	N			k__Bacteria; p__Bacteroidetes; c__Bacteroidia; o__Bacteroidales; f__Prevotellaceae; g__Prevotella; s__											in HOMD
20e879ca74616af2287433c96cf5ce3a	113	2	N			k__Bacteria; p__Bacteroidetes; c__Bacteroidia; o__Bacteroidales; f__Porphyromonadaceae; g__Tannerella; s__											in HOMD
84e2341b17ece0d328cb0a5ec9d0673c	110	4	N			k__Bacteria; p__Bacteroidetes; c__Bacteroidia; o__Bacteroidales; f__Porphyromonadaceae; g__Porphyromonas; s__											in HOMD
e8c53bb2c76b56ee954bb5f8ecacf879	105	2	Y			k__Bacteria; p__Bacteroidetes; c__Bacteroidia; o__Bacteroidales; f__Prevotellaceae; g__Prevotella; s__melaninogenica											in HOMD
8ff13536e63ba7f94edf49cd01cb2161	102	2	N			k__Bacteria; p__Bacteroidetes; c__Bacteroidia; o__Bacteroidales; f__Prevotellaceae; g__Prevotella; s__											in HOMD
90fbe0df1a916a018bf59b4ee0c30f9b	100	3	N			k__Bacteria; p__Bacteroidetes; c__Bacteroidia; o__Bacteroidales; f__Prevotellaceae; g__Prevotella; s__											in HOMD
6bb74fccea0d5c4c35f75b7ae9de2ff1	100	2	N			k__Bacteria; p__Bacteroidetes; c__Bacteroidia; o__Bacteroidales; f__; g__; s__											in HOMD
acaecc75550b3aadceda77dbf5a1634b	95	4	N			k__Bacteria; p__Bacteroidetes; c__Flavobacteriia; o__Flavobacteriales; f__Flavobacteriaceae; g__Capnocytophaga											in HOMD
b301acc131d477a0351af43350c6e899	93	2	N			k__Bacteria; p__Actinobacteria; c__Actinobacteria; o__Actinomycetales; f__Micrococcaceae; g__Rothia; s__dentocariosa											in HOMD
ec524ae65f904ca296de5d5c67b2d74c	91	3	N			k__Bacteria; p__Bacteroidetes; c__Bacteroidia; o__Bacteroidales; f__Porphyromonadaceae; g__Tannerella; s__											in HOMD
75c65c9ced73a1f10ce1db55d4442757	81	2	N			k__Bacteria; p__Firmicutes; c__Clostridia; o__Clostridiales; f__Veillonellaceae; g__Megasphaera; s__											in HOMD
01cb9e1093577717c4b004bc37681024	70	3	N			k__Bacteria; p__Bacteroidetes; c__Bacteroidia; o__Bacteroidales; f__; g__; s__											in HOMD
7c437228275a25e2af7eeb79326452f3	68	2	N			k__Bacteria; p__Firmicutes; c__Clostridia; o__Clostridiales; f__Veillonellaceae; g__Selenomonas; s__											in HOMD
a453ebdafdd3144bd419a6035205803b	58	2	N			k__Bacteria; p__Bacteroidetes; c__Bacteroidia; o__Bacteroidales; f__Prevotellaceae; g__Prevotella; s__melaninogenica											in HOMD
14e78f84fcb48ef34c2c095912c69769	49	6	N			k__Bacteria; p__TM7; c__TM7-3; o__; f__; g__; s__											in HOMD
7b4d58978e3fb437e47aa56ab1fdc647	49	4	N			k__Bacteria; p__Firmicutes; c__Clostridia; o__Clostridiales; f__Lachnospiraceae; g__Johnsonella; s__ignava											in HOMD
27c177fde0c602af2511d536d11a49d6	45	3	N			k__Bacteria; p__TM7; c__TM7-3; o__; f__; g__; s__											in HOMD
d71713ca5ec26cdf59561c7812454d6a	42	3	N			k__Bacteria; p__Bacteroidetes; c__Bacteroidia; o__Bacteroidales; f__Prevotellaceae; g__Prevotella; s__											in HOMD
f7dd24a81878c4d9b4b9196eed4549eb	42	3	N			k__Bacteria; p__Fusobacteria; c__Fusobacteriia; o__Fusobacteriales; f__Leptotrichiaceae; g__Leptotrichia; s__											in HOMD
efe7d1c5a2799732b2a2ee1a1d4599f7	42	2	N			k__Bacteria; p__Bacteroidetes; c__Bacteroidia; o__Bacteroidales; f__Prevotellaceae; g__Prevotella; s__											in HOMD
7ab67e6daa324cdaa791050307d86f31	41	3	N			k__Bacteria; p__Spirochaetes; c__Spirochaetes; o__Spirochaetales; f__Spirochaetaceae; g__Treponema; s__											in HOMD
35eaeab40f2df78ed31e64a65d6ab294	36	4	N			k__Bacteria; p__Actinobacteria; c__Actinobacteria; o__Actinomycetales; f__Actinomycetaceae; g__Actinomyces; s__											in HOMD
f9097630b52fa4c013deb6458edc0242	35	11	N			k__Bacteria; p__Bacteroidetes; c__Bacteroidia; o__Bacteroidales; f__Prevotellaceae; g__Prevotella; s__melaninogenica											in HOMD
fa79d405df2929aabda6d0d3ba21f0bc	34	3	N			k__Bacteria; p__Firmicutes; c__Clostridia; o__Clostridiales; f__[Tissierellaceae]; g__Parvimonas; s__											in HOMD
e7c30d7251e85b437b2f110ea4c43bdf	34	2	N			k__Bacteria; p__Firmicutes; c__Clostridia; o__Clostridiales; f__Veillonellaceae; g__Selenomonas; s__											in HOMD
7568e43549e3253d8eb58e8bdb260410	29	2	N			k__Bacteria; p__TM7; c__TM7-3; o__; f__; g__; s__											in HOMD
9310732ad6e010528e545aed7c76b8af	26	3	N			k__Bacteria; p__TM7; c__TM7-3; o__; f__; g__; s__											in HOMD
c23d301b70cc11768a7a1952f29bee06	25	2	N			k__Bacteria; p__Spirochaetes; c__Spirochaetes; o__Spirochaetales; f__Spirochaetaceae; g__Treponema; s__											in HOMD
c86da359a5c2e5d42e1469aa9023016b	23	4	N			k__Bacteria; p__Actinobacteria; c__Actinobacteria; o__Actinomycetales; f__Propionibacteriaceae; g__; s__											in HOMD
be62c872bad3bf0ccf0e0c4349c4e1da	21	3	N			k__Bacteria; p__Actinobacteria; c__Actinobacteria; o__Actinomycetales; f__Propionibacteriaceae; g__; s__											in HOMD
9b9750b7c5ccb6d085301c8c66e931ca	21	2	N			k__Bacteria; p__Proteobacteria; c__Gammaproteobacteria; o__Pasteurellales; f__Pasteurellaceae; g__Aggregatibacter; s__											in HOMD
e4bf3e126c502dcc315688409d91d747	20	3	N			k__Bacteria; p__Spirochaetes; c__Spirochaetes; o__Spirochaetales; f__Spirochaetaceae; g__Treponema; s__socranskii											in HOMD
75e707d96d624c9c0ebb684ba9ef1d18	19	3	N			k__Bacteria; p__TM7; c__TM7-3; o__; f__; g__; s__											in HOMD
b22453a5e65de8fb86532839f2b00063	15	4	N			k__Bacteria; p__TM7; c__TM7-3; o__; f__; g__; s__											in HOMD
b2a801fa606d7dd9ce8fa0e0b4d0ca10	14	2	N			k__Bacteria; p__Bacteroidetes; c__Bacteroidia; o__Bacteroidales; f__Prevotellaceae; g__Prevotella; s__											in HOMD
03f97f8cbe10c099e47969520d9a7000	13	2	N			k__Bacteria; p__Firmicutes; c__Clostridia; o__Clostridiales; f__Veillonellaceae; g__Selenomonas; s__											in HOMD
0b46c6198d27d3ce9b931ae5a5def239	13	2	N			k__Bacteria; p__Bacteroidetes; c__Bacteroidia; o__Bacteroidales; f__Prevotellaceae; g__Prevotella; s__											in HOMD
759e5401ea52f981e22b16846239bad3	12	3	N			k__Bacteria; p__TM7; c__TM7-3; o__; f__; g__; s__											in HOMD
51f5946e1baebe358a47cc5a54648341	11	5	N			k__Bacteria; p__Actinobacteria; c__Actinobacteria; o__Actinomycetales; f__Micrococcaceae; g__Rothia; s__mucilaginosa											in HOMD
3e38d594209bfa5e51ade7bd9b473aa1	11	2	N			k__Bacteria; p__Firmicutes; c__Clostridia; o__Clostridiales; f__Lachnospiraceae; g__Lachnoanaerobaculum; s__orale											in HOMD
8652d9d90d054f65769038e6a6cee84e	11	2	N			k__Bacteria; p__Firmicutes; c__Clostridia; o__Clostridiales; f__Veillonellaceae; g__Selenomonas; s__											in HOMD
b915864dd531094654cb7dddf51ed4e3	11	2	N			k__Bacteria; p__Bacteroidetes; c__Bacteroidia; o__Bacteroidales; f__Prevotellaceae; g__Prevotella; s__											in HOMD
e328d4ac60a58ed5b3c503d4e1005b2d	11	2	N			k__Bacteria; p__Actinobacteria; c__Coriobacteriia; o__Coriobacteriales; f__Coriobacteriaceae; g__Olsenella; s__profusa											in HOMD
1586e23ac6c8f1ee0948a2eb9a056813	10	3	N			k__Bacteria; p__TM7; c__TM7-3; o__; f__; g__; s__											in HOMD
97f056e9bea8237d4cf60e025767ee46	10	3	N			k__Bacteria; p__Actinobacteria; c__Actinobacteria; o__Actinomycetales; f__Propionibacteriaceae; g__; s__											in HOMD
4298b4aef500752b9a28314fd0a67869	959	4	N	N	NA	k__Bacteria; p__Proteobacteria; c__Gammaproteobacteria; o__Cardiobacteriales; f__Cardiobacteriaceae											not in HOMD
da45f0c12a81284a6c1de6c8e2b05671	235	2	N	N	N	k__Bacteria; p__Synergistetes; c__Synergistia; o__Synergistales; f__Dethiosulfovibrionaceae; g__TG5; s__											not in HOMD
1b33494a738b1e8f8759a5c745fa5afe	113	2	N	N	N	k__Bacteria; p__Firmicutes; c__Clostridia; o__Clostridiales; f__Veillonellaceae; g__Schwartzia; s__											not in HOMD
147e55ff97c4ed7bc0b2808056df849c	99	3	N	N	N	k__Bacteria; p__Proteobacteria; c__Gammaproteobacteria; o__Pasteurellales; f__Pasteurellaceae; g__Actinobacillus											not in HOMD
6f21a71d4ad307d7b7ed06de848fe5b9	69	2	N	N	N	k__Bacteria; p__Firmicutes; c__Clostridia; o__Clostridiales; f__Veillonellaceae; g__Schwartzia; s__											not in HOMD
f4a1c95e31cc26704519eba113f6a8ba	18	4	N	N	NA	k__Bacteria; p__TM7; c__TM7-3; o__I025; f__Rs-045; g__; s__											not in HOMD
1d2be76f0ce730d4aa5375ace108ec0c	18	4	N	N	NA	k__Bacteria; p__Firmicutes; c__Clostridia; o__Clostridiales; f__[Mogibacteriaceae]; g__; s__											not in HOMD
942b4cb4b4c01da7aaef1cfab543ed39	17	3	N	N	N	k__Bacteria; p__Firmicutes; c__Clostridia; o__Clostridiales; f__Veillonellaceae; g__Schwartzia; s__											not in HOMD
f96a1ad2e48f1338f5a41b28135b1a5a	15	2	N	N	NA	k__Bacteria; p__Proteobacteria; c__Gammaproteobacteria; o__Pasteurellales; f__Pasteurellaceae											not in HOMD
fb154c1edcd2e82a73943df26e7ad048	14	2	N	N	N	k__Bacteria; p__Firmicutes; c__Clostridia; o__Clostridiales; f__Veillonellaceae; g__Schwartzia; s__											not in HOMD
fd112ceb70e47557a409c9e147b4cc39	896	2	N	N	N	k__Bacteria; p__Bacteroidetes; c__Bacteroidia; o__Bacteroidales; f__Rikenellaceae; g__Blvii28; s__											not in HOMD
249c689da5b4b85a5785dda56c0fa7d1	273	13	N	N	N	k__Bacteria; p__Bacteroidetes; c__Bacteroidia; o__Bacteroidales; f__Rikenellaceae; g__Blvii28; s__											not in HOMD
3c8010dbf87ffeb3557b658763c6d7c6	133	5	N	N	N	k__Bacteria; p__Bacteroidetes; c__Bacteroidia; o__Bacteroidales; f__Rikenellaceae; g__Blvii28; s__											not in HOMD
733be88054d505d8dabe3a70230df89d	51	2	N	N	N	k__Bacteria; p__Bacteroidetes; c__Bacteroidia; o__Bacteroidales; f__Rikenellaceae; g__Blvii28; s__											not in HOMD
b094db59c2b0ae7b8afda54482acc339	34	10	N	N	N	k__Bacteria; p__Actinobacteria; c__Actinobacteria; o__Actinomycetales; f__Dietziaceae; g__Dietzia; s__											unassigned body site
70c31a9ef5d3ff31bcbf5831f91e625c	11	5	N	N	N	k__Bacteria; p__Firmicutes; c__Bacilli; o__Bacillales; f__Staphylococcaceae; g__Jeotgalicoccus; s__psychrophilus											not in HOMD
124abb14bd7712c6fd7299d7d4f8eb31	871	2	N	Y	NA	k__Bacteria; p__Proteobacteria; c__Betaproteobacteria; o__Burkholderiales; f__Comamonadaceae; g__; s__											unassigned body site
dbfea4daf1b77f8b87bdd097c47debd7	114	19	Y	Y	N	k__Bacteria; p__Actinobacteria; c__Actinobacteria; o__Actinomycetales; f__Micrococcaceae; g__Micrococcus											unassigned body site
8c096ece9d894dab147dfd1370a5f73d	83	16	Y	Y	NA	k__Bacteria; p__Actinobacteria; c__Actinobacteria; o__Actinomycetales; f__Micrococcaceae											not in HOMD
1174fc37a05c90b04dcf211bc59f75ce	78	4	N	Y	NA	k__Bacteria; p__Bacteroidetes; c__Flavobacteriia; o__Flavobacteriales; f__[Weeksellaceae]; g__; s__											not in HOMD
1dd76ae422f24559b5699526bcf68d5c	66	2	N	Y	NA	k__Bacteria; p__Bacteroidetes; c__Flavobacteriia; o__Flavobacteriales; f__[Weeksellaceae]; g__; s__											not in HOMD
8757dd39d669da51e97def86eea885c1	65	19	Y	Y	NA	k__Bacteria; p__Proteobacteria; c__Alphaproteobacteria; o__Sphingomonadales; f__Erythrobacteraceae											not in HOMD
6c38c23dde65be3184382ccaafdbc7aa	37	9	Y	Y	Y	k__Bacteria; p__Firmicutes; c__Bacilli; o__Bacillales; f__Staphylococcaceae; g__Staphylococcus											unassigned body site
a00387897d867751ee8c9f9232ce49c7	34	9	Y	Y	Y	k__Bacteria; p__Firmicutes; c__Bacilli; o__Bacillales; f__Paenibacillaceae; g__Paenibacillus; s__											unassigned body site
8b3c70f0a85c54381841af9b6d5e3e92	18	6	Y	N?	Y	k__Bacteria; p__Proteobacteria; c__Gammaproteobacteria; o__Pseudomonadales; f__Moraxellaceae; g__Acinetobacter; s__lwoffii											unassigned body site
87315604edb6cebcd04953d5f63a2138	15	6	N	Y	N	k__Bacteria; p__Proteobacteria; c__Gammaproteobacteria; o__Oceanospirillales; f__Halomonadaceae; g__Halomonas; s__											not in HOMD
634aeeb024a549d0208240ea5f8e6ece	11	2	N	Y	NA	k__Bacteria; p__Proteobacteria; c__Betaproteobacteria											not in HOMD
4541db4c74f212106bb8ce79bfedd658	9	4	Y	N	N	k__Bacteria; p__Proteobacteria; c__Gammaproteobacteria; o__Pseudomonadales; f__Moraxellaceae; g__Moraxella; s__											unassigned body site
a27bf567dca85f5d4c17e2e4211187ab	9	4	Y	Y	Y	k__Bacteria; p__Actinobacteria; c__Actinobacteria; o__Actinomycetales; f__Corynebacteriaceae; g__Corynebacterium; s__											unassigned body site
3e93e7ce349c29dbce9deadddf41bda1	6	2	Y	Y	Y	k__Bacteria; p__Proteobacteria; c__Gammaproteobacteria; o__Pseudomonadales; f__Pseudomonadaceae; g__Pseudomonas; s__											unassigned body site
Key
[no cell colour]	oral result(s) in HOMD
	no oral results or primarily unassigned results in HOMD, but known in oral microbiome literature
	no oral results or primarily unassigned results in HOMD or literature, but not found in controls or contaminant list
	no oral results or primarily unassigned results in HOMD + found in negative controls or published contaminant list (i.e. likely contaminant)
* Weyrich et al (2018), 'Laboratory contamination over time during low-biomass sample analysis', Molecular Ecology Resources 19: 982-996. https://doi.org/10.1111/1755-0998.13011
** Eisenhofer et al (2019), 'Contamination in low microbial biomass microbiome studies: issues and recommendations', Trends in Microbiology 27(2): 105-117. https://doi.org/10.1016/j.tim.2018.11.003
