# Supplementary material for: Heritage-specific oral microbiota in Indigenous Australian dental calculus
Source: Evol Med Public Health. 2022 Aug 5;10(1):352–62. doi: 10.1093/emph/eoac024 (PMC9400808; doi:10.1093/emph/eoac024)
Supplement: eoac024_Supplementary_Data [file eoac024_supplementary_data.zip › TableS3_NonIndigenous_Perio_Unique.xlsx]

## Sheet: Sheet1
Supplementary Table S3. List of features uniquely found in non-Indigenous individuals with periodontal disease.
Feature ID	Total abundance	Total prevalence	Found in controls?	Found in Weyrich et al*?	Found in Eisenhofer et al**?	Taxonomy											Classification
1569d175b7d206332593a3f5a4077b92	2195	2				k__Bacteria; p__Fusobacteria; c__Fusobacteriia; o__Fusobacteriales; f__Fusobacteriaceae; g__Fusobacterium; s__											in HOMD
a34cbcb45b8e07d7d8b18bd5808ef826	1268	3				k__Bacteria; p__Fusobacteria; c__Fusobacteriia; o__Fusobacteriales; f__Fusobacteriaceae; g__Fusobacterium; s__											in HOMD
e6842f99854ebc0ddf42b2bf9aa22741	852	3				k__Bacteria; p__Proteobacteria; c__Betaproteobacteria; o__Neisseriales; f__Neisseriaceae; g__Neisseria; s__oralis											in HOMD
b6ac3e46ddab4c48ef601578de0c2989	775	1				k__Bacteria; p__Fusobacteria; c__Fusobacteriia; o__Fusobacteriales; f__Leptotrichiaceae; g__Leptotrichia; s__											in HOMD
b8cd191d6b167eb43735aee216e0463b	552	3				k__Bacteria; p__Firmicutes; c__Clostridia; o__Clostridiales; f__Veillonellaceae; g__Selenomonas; s__											in HOMD
cf43204a055aaa5ca7534143bfe8fac2	548	4				k__Bacteria; p__Proteobacteria; c__Betaproteobacteria; o__Neisseriales; f__Neisseriaceae; g__Eikenella; s__											in HOMD
5d33d8276b64eb4c8d67b7c46cbcad61	533	2				k__Bacteria; p__Fusobacteria; c__Fusobacteriia; o__Fusobacteriales; f__Fusobacteriaceae; g__Fusobacterium; s__											in HOMD
2a9936dd6ce6d332283ccd267e258544	441	1				k__Bacteria; p__Actinobacteria; c__Actinobacteria; o__Actinomycetales; f__Micrococcaceae; g__Rothia; s__aeria											in HOMD
3aada4d1ef78142888e051c7bc9d3acd	426	1				k__Bacteria; p__Proteobacteria; c__Betaproteobacteria; o__Neisseriales; f__Neisseriaceae; g__Neisseria											in HOMD
2714dd6206d2fb6ea02230d959a9de41	313	1				k__Bacteria; p__Bacteroidetes; c__Bacteroidia; o__Bacteroidales; f__Prevotellaceae; g__Prevotella; s__											in HOMD
dad7b318e62531b1fc6a47a9d064e157	293	2				k__Bacteria; p__Bacteroidetes; c__Bacteroidia; o__Bacteroidales; f__[Paraprevotellaceae]; g__[Prevotella]; s__tannerae											in HOMD
35f34c2fd0e4f08e171ce5da1d615a24	289	1				k__Bacteria; p__Bacteroidetes; c__Bacteroidia; o__Bacteroidales; f__; g__; s__											in HOMD
3c896b68925bec87fea7d9d92c1accc7	213	2				k__Bacteria; p__Bacteroidetes; c__Bacteroidia; o__Bacteroidales; f__Prevotellaceae; g__Prevotella; s__											in HOMD
5e1eaf64e11d454c5d933fec32790a7a	206	1				k__Bacteria; p__Bacteroidetes; c__Bacteroidia; o__Bacteroidales; f__Prevotellaceae; g__Prevotella; s__											in HOMD
65f1f8323362be8218a239b7b59fe9df	153	4				k__Bacteria; p__Firmicutes; c__Clostridia; o__Clostridiales; f__Lachnospiraceae											in HOMD
c7ecc7e2666855bf7a848ee0051a9b03	146	4				k__Bacteria; p__Actinobacteria; c__Actinobacteria; o__Actinomycetales; f__Actinomycetaceae; g__Actinomyces; s__											in HOMD
6efb5e0ce09282bbd998b36a5a077ddd	137	2				k__Bacteria; p__Spirochaetes; c__Spirochaetes; o__Spirochaetales; f__Spirochaetaceae; g__Treponema; s__socranskii											in HOMD
5663366779b33f0e4e3e0ce158c0eb34	134	3				k__Bacteria; p__Spirochaetes; c__Spirochaetes; o__Spirochaetales; f__Spirochaetaceae; g__Treponema; s__socranskii											in HOMD
479c5ece998f64d28b02447f5a89eb6b	133	1				k__Bacteria; p__Bacteroidetes; c__Bacteroidia; o__Bacteroidales; f__Prevotellaceae; g__Prevotella; s__melaninogenica											in HOMD
90b730d311f0516244b4f0e28e606c56	127	1				k__Bacteria; p__Bacteroidetes; c__Flavobacteriia; o__Flavobacteriales; f__Flavobacteriaceae; g__Capnocytophaga; s__ochracea											in HOMD
92b18b02375eaff723e783acacf89141	121	2				k__Bacteria; p__Bacteroidetes; c__Bacteroidia; o__Bacteroidales; f__Prevotellaceae; g__Prevotella; s__											in HOMD
60348bf0fd9b999ac40eebe415b07f7c	116	2				k__Bacteria; p__Firmicutes; c__Clostridia; o__Clostridiales; f__Peptostreptococcaceae; g__; s__											in HOMD
0bc7973b02dfc26db76d6f7b6df57b2d	115	2				k__Bacteria; p__Proteobacteria; c__Betaproteobacteria; o__Neisseriales; f__Neisseriaceae; g__Eikenella; s__											in HOMD
d617a254fea34b502d78488a3baae35d	105	2				k__Bacteria; p__Firmicutes; c__Clostridia; o__Clostridiales; f__Veillonellaceae; g__Selenomonas; s__											in HOMD
b301acc131d477a0351af43350c6e899	93	2				k__Bacteria; p__Actinobacteria; c__Actinobacteria; o__Actinomycetales; f__Micrococcaceae; g__Rothia; s__dentocariosa											in HOMD
75c65c9ced73a1f10ce1db55d4442757	81	2				k__Bacteria; p__Firmicutes; c__Clostridia; o__Clostridiales; f__Veillonellaceae; g__Megasphaera; s__											in HOMD
ec524ae65f904ca296de5d5c67b2d74c	70	2				k__Bacteria; p__Bacteroidetes; c__Bacteroidia; o__Bacteroidales; f__Porphyromonadaceae; g__Tannerella; s__											in HOMD
7c437228275a25e2af7eeb79326452f3	68	2				k__Bacteria; p__Firmicutes; c__Clostridia; o__Clostridiales; f__Veillonellaceae; g__Selenomonas; s__											in HOMD
b1365273053c9b6b149feb1d543df21b	58	1				k__Bacteria; p__Bacteroidetes; c__Flavobacteriia; o__Flavobacteriales; f__Flavobacteriaceae; g__Capnocytophaga; s__ochracea											in HOMD
f7dd24a81878c4d9b4b9196eed4549eb	42	3				k__Bacteria; p__Fusobacteria; c__Fusobacteriia; o__Fusobacteriales; f__Leptotrichiaceae; g__Leptotrichia; s__											in HOMD
10c15175d26bd9cbc068d39a3cb9c5b2	41	2				k__Bacteria; p__Bacteroidetes; c__Flavobacteriia; o__Flavobacteriales; f__Flavobacteriaceae; g__Capnocytophaga; s__											in HOMD
d1a38dfb9be4c14f25bb23d6d94ed0c9	39	3				k__Bacteria; p__Actinobacteria; c__Actinobacteria; o__Actinomycetales; f__Actinomycetaceae; g__Actinomyces; s__											in HOMD
f9097630b52fa4c013deb6458edc0242	35	11				k__Bacteria; p__Bacteroidetes; c__Bacteroidia; o__Bacteroidales; f__Prevotellaceae; g__Prevotella; s__melaninogenica											in HOMD
acaecc75550b3aadceda77dbf5a1634b	29	1				k__Bacteria; p__Bacteroidetes; c__Flavobacteriia; o__Flavobacteriales; f__Flavobacteriaceae; g__Capnocytophaga											in HOMD
e82438eec1d5b95868e053e7090a34f9	28	2				k__Bacteria; p__Bacteroidetes; c__Bacteroidia; o__Bacteroidales; f__Prevotellaceae; g__Prevotella; s__											in HOMD
35eaeab40f2df78ed31e64a65d6ab294	24	3				k__Bacteria; p__Actinobacteria; c__Actinobacteria; o__Actinomycetales; f__Actinomycetaceae; g__Actinomyces; s__											in HOMD
9b9750b7c5ccb6d085301c8c66e931ca	21	2				k__Bacteria; p__Proteobacteria; c__Gammaproteobacteria; o__Pasteurellales; f__Pasteurellaceae; g__Aggregatibacter; s__											in HOMD
742e59132040938c77cee92ab08f9736	20	1				k__Bacteria; p__Proteobacteria; c__Gammaproteobacteria; o__Pasteurellales; f__Pasteurellaceae; g__Haemophilus; s__parainfluenzae											in HOMD
a33e3a3b8a6564530179757e68cb3da9	17	2				k__Bacteria; p__Bacteroidetes; c__Bacteroidia; o__Bacteroidales; f__Prevotellaceae; g__Prevotella; s__											in HOMD
14e78f84fcb48ef34c2c095912c69769	15	3				k__Bacteria; p__TM7; c__TM7-3; o__; f__; g__; s__											in HOMD
2501073cb8aacdc02cef88ffe7ef716d	14	4				k__Bacteria; p__TM7; c__TM7-3; o__; f__; g__; s__											in HOMD
39dd730619484a0ef2879b35f804b7d7	12	1				k__Bacteria; p__Proteobacteria; c__Gammaproteobacteria; o__Cardiobacteriales; f__Cardiobacteriaceae; g__Cardiobacterium; s__valvarum											in HOMD
51f5946e1baebe358a47cc5a54648341	11	5				k__Bacteria; p__Actinobacteria; c__Actinobacteria; o__Actinomycetales; f__Micrococcaceae; g__Rothia; s__mucilaginosa											in HOMD
b915864dd531094654cb7dddf51ed4e3	11	2				k__Bacteria; p__Bacteroidetes; c__Bacteroidia; o__Bacteroidales; f__Prevotellaceae; g__Prevotella; s__											in HOMD
e328d4ac60a58ed5b3c503d4e1005b2d	11	2				k__Bacteria; p__Actinobacteria; c__Coriobacteriia; o__Coriobacteriales; f__Coriobacteriaceae; g__Olsenella; s__profusa											in HOMD
0b46c6198d27d3ce9b931ae5a5def239	11	1				k__Bacteria; p__Bacteroidetes; c__Bacteroidia; o__Bacteroidales; f__Prevotellaceae; g__Prevotella; s__											in HOMD
7b4d58978e3fb437e47aa56ab1fdc647	10	2				k__Bacteria; p__Firmicutes; c__Clostridia; o__Clostridiales; f__Lachnospiraceae; g__Johnsonella; s__ignava											in HOMD
3e38d594209bfa5e51ade7bd9b473aa1	6	1				k__Bacteria; p__Firmicutes; c__Clostridia; o__Clostridiales; f__Lachnospiraceae; g__Lachnoanaerobaculum; s__orale											in HOMD
f186eaab6233671ee64864b455723650	5	2				k__Bacteria; p__Firmicutes; c__Clostridia; o__Clostridiales; f__Lachnospiraceae; g__Lachnoanaerobaculum; s__orale											in HOMD
fa79d405df2929aabda6d0d3ba21f0bc	5	1				k__Bacteria; p__Firmicutes; c__Clostridia; o__Clostridiales; f__[Tissierellaceae]; g__Parvimonas; s__											in HOMD
d71713ca5ec26cdf59561c7812454d6a	4	1				k__Bacteria; p__Bacteroidetes; c__Bacteroidia; o__Bacteroidales; f__Prevotellaceae; g__Prevotella; s__											in HOMD
b22453a5e65de8fb86532839f2b00063	4	1				k__Bacteria; p__TM7; c__TM7-3; o__; f__; g__; s__											in HOMD
b2a801fa606d7dd9ce8fa0e0b4d0ca10	3	1				k__Bacteria; p__Bacteroidetes; c__Bacteroidia; o__Bacteroidales; f__Prevotellaceae; g__Prevotella; s__											in HOMD
1586e23ac6c8f1ee0948a2eb9a056813	3	1				k__Bacteria; p__TM7; c__TM7-3; o__; f__; g__; s__											in HOMD
0ade759152459a7715a7b9d931e189cb	2	1				k__Bacteria; p__Proteobacteria; c__Gammaproteobacteria; o__Pasteurellales; f__Pasteurellaceae; g__Haemophilus											in HOMD
efe7d1c5a2799732b2a2ee1a1d4599f7	2	1				k__Bacteria; p__Bacteroidetes; c__Bacteroidia; o__Bacteroidales; f__Prevotellaceae; g__Prevotella; s__											in HOMD
e4bf3e126c502dcc315688409d91d747	2	1				k__Bacteria; p__Spirochaetes; c__Spirochaetes; o__Spirochaetales; f__Spirochaetaceae; g__Treponema; s__socranskii											in HOMD
9a1e5e72ebff440c97b27bc948d39698	1	1				k__Bacteria; p__Bacteroidetes; c__Flavobacteriia; o__Flavobacteriales; f__Flavobacteriaceae; g__Capnocytophaga; s__ochracea											in HOMD
6f21a71d4ad307d7b7ed06de848fe5b9	69	2	N	N	N	k__Bacteria; p__Firmicutes; c__Clostridia; o__Clostridiales; f__Veillonellaceae; g__Schwartzia; s__											not in HOMD
4298b4aef500752b9a28314fd0a67869	26	1	N	N	NA	k__Bacteria; p__Proteobacteria; c__Gammaproteobacteria; o__Cardiobacteriales; f__Cardiobacteriaceae											not in HOMD
1d2be76f0ce730d4aa5375ace108ec0c	11	3	N	N	NA	k__Bacteria; p__Firmicutes; c__Clostridia; o__Clostridiales; f__[Mogibacteriaceae]; g__; s__											not in HOMD
f4a1c95e31cc26704519eba113f6a8ba	2	1	N	N	NA	k__Bacteria; p__TM7; c__TM7-3; o__I025; f__Rs-045; g__; s__											not in HOMD
fd112ceb70e47557a409c9e147b4cc39	896	2	N	N	N	k__Bacteria; p__Bacteroidetes; c__Bacteroidia; o__Bacteroidales; f__Rikenellaceae; g__Blvii28; s__											not in HOMD
249c689da5b4b85a5785dda56c0fa7d1	216	8	N	N	N	k__Bacteria; p__Bacteroidetes; c__Bacteroidia; o__Bacteroidales; f__Rikenellaceae; g__Blvii28; s__											not in HOMD
3c8010dbf87ffeb3557b658763c6d7c6	74	3	N	N	N	k__Bacteria; p__Bacteroidetes; c__Bacteroidia; o__Bacteroidales; f__Rikenellaceae; g__Blvii28; s__											not in HOMD
1dd76ae422f24559b5699526bcf68d5c	66	2	N	Y	NA	k__Bacteria; p__Bacteroidetes; c__Flavobacteriia; o__Flavobacteriales; f__[Weeksellaceae]; g__; s__											not in HOMD
8757dd39d669da51e97def86eea885c1	19	4	Y	Y	NA	k__Bacteria; p__Proteobacteria; c__Alphaproteobacteria; o__Sphingomonadales; f__Erythrobacteraceae											not in HOMD
1174fc37a05c90b04dcf211bc59f75ce	16	3	N	Y	NA	k__Bacteria; p__Bacteroidetes; c__Flavobacteriia; o__Flavobacteriales; f__[Weeksellaceae]; g__; s__											not in HOMD
4541db4c74f212106bb8ce79bfedd658	9	4	Y	N	N	k__Bacteria; p__Proteobacteria; c__Gammaproteobacteria; o__Pseudomonadales; f__Moraxellaceae; g__Moraxella; s__											unassigned body site
3e93e7ce349c29dbce9deadddf41bda1	4	1	Y	Y	Y	k__Bacteria; p__Proteobacteria; c__Gammaproteobacteria; o__Pseudomonadales; f__Pseudomonadaceae; g__Pseudomonas; s__											unassigned body site
Key
[no cell colour]	oral result(s) in HOMD
	no oral results or primarily unassigned results in HOMD, but known in oral microbiome literature
	no oral results or primarily unassigned results in HOMD or literature, but not found in controls or contaminant list
	no oral results or primarily unassigned results in HOMD + found in negative controls or published contaminant list (i.e. likely contaminant)
* Weyrich et al (2018), 'Laboratory contamination over time during low-biomass sample analysis', Molecular Ecology Resources 19: 982-996. https://doi.org/10.1111/1755-0998.13011
** Eisenhofer et al (2019), 'Contamination in low microbial biomass microbiome studies: issues and recommendations', Trends in Microbiology 27(2): 105-117. https://doi.org/10.1016/j.tim.2018.11.003
