# Supplementary material for: Heritage-specific oral microbiota in Indigenous Australian dental calculus
Source: Evol Med Public Health. 2022 Aug 5;10(1):352–62. doi: 10.1093/emph/eoac024 (PMC9400808; doi:10.1093/emph/eoac024)
Supplement: eoac024_Supplementary_Data [file eoac024_supplementary_data.zip › TableS4_IndigenousAustralian_Unique.xlsx]

## Sheet: Sheet1
Supplementary Table S4. List of features uniquely found in Indigenous Australians
Feature ID	Total abundance	Total prevalence	Found in controls?	Found in Weyrich et al*?	Found in Eisenhofer et al**?	Taxonomy											Classification
1a3aff8c35a3c9e62354c1865bd8a4ae	1359	2				k__Bacteria; p__Bacteroidetes; c__Bacteroidia; o__Bacteroidales; f__Porphyromonadaceae; g__Porphyromonas; s__											in HOMD
31c7a72f40eac0a76523c7bec570c774	595	7				k__Archaea; p__Euryarchaeota; c__Methanobacteria; o__Methanobacteriales; f__Methanobacteriaceae; g__Methanobrevibacter; s__											in HOMD
247cc3369641d6b9b8af6e2de220b90a	573	3				k__Bacteria; p__Fusobacteria; c__Fusobacteriia; o__Fusobacteriales; f__Leptotrichiaceae; g__Leptotrichia; s__											in HOMD
a9a7cc4f439659f9941d5c51b369be25	422	3				k__Bacteria; p__Bacteroidetes; c__Bacteroidia; o__Bacteroidales; f__Prevotellaceae; g__Prevotella; s__											in HOMD
2845ed3c1026b2c1af5a8b076bf028f3	373	7				k__Bacteria; p__Firmicutes; c__Clostridia; o__Clostridiales; f__Lachnospiraceae; g__; s__											in HOMD
b1cd01c67807abed72edc2eda09af860	345	7				k__Bacteria; p__Bacteroidetes; c__Bacteroidia; o__Bacteroidales; f__Prevotellaceae; g__Prevotella; s__											in HOMD
ce083cc36ef22cbbe86d8de484ce7f47	345	3				k__Bacteria; p__Firmicutes; c__Clostridia; o__Clostridiales; f__Peptostreptococcaceae; g__; s__											in HOMD
2ad3ef59d0c3e1b38284be599455be10	301	3				k__Bacteria; p__Bacteroidetes; c__Bacteroidia; o__Bacteroidales; f__[Paraprevotellaceae]; g__[Prevotella]; s__tannerae											in HOMD
0c21b9f676a49526dde96136eb20bcb1	298	2				k__Bacteria; p__Bacteroidetes; c__Bacteroidia; o__Bacteroidales; f__Prevotellaceae; g__Prevotella; s__											in HOMD
065002455b6200cb0c30f1f3739f5fca	271	6				k__Bacteria; p__Fusobacteria; c__Fusobacteriia; o__Fusobacteriales; f__Leptotrichiaceae; g__Leptotrichia; s__											in HOMD
832520873368aa266a53ddcb2c0d6a20	259	2				k__Bacteria; p__Actinobacteria; c__Coriobacteriia; o__Coriobacteriales; f__Coriobacteriaceae; g__Atopobium; s__rimae											in HOMD
30d705c898483b36447ea8ade2ad3a98	255	7				k__Bacteria; p__Fusobacteria; c__Fusobacteriia; o__Fusobacteriales; f__Leptotrichiaceae; g__Leptotrichia; s__											in HOMD
017a317697a5c7bb0cb535eec5e54146	233	4				k__Bacteria; p__Synergistetes; c__Synergistia; o__Synergistales; f__Dethiosulfovibrionaceae; g__Pyramidobacter; s__piscolens											in HOMD
ac0de739bdf68afbe6fc46899b06080e	216	2				k__Bacteria; p__Bacteroidetes; c__Bacteroidia; o__Bacteroidales; f__Prevotellaceae; g__Prevotella; s__											in HOMD
8d414f7266c91de712f12c07e7b99aed	191	6				k__Bacteria; p__Proteobacteria; c__Deltaproteobacteria; o__Desulfovibrionales; f__Desulfomicrobiaceae; g__Desulfomicrobium; s__orale											in HOMD
36d0a49ff008aadfe47b656c8db005a7	183	6				k__Bacteria; p__Fusobacteria; c__Fusobacteriia; o__Fusobacteriales; f__Leptotrichiaceae; g__; s__											in HOMD
29566280c73e13e3283b20c4b34f9071	181	2				k__Bacteria; p__SR1; c__; o__; f__; g__; s__											in HOMD
01afa57aa85c337f51ad7c2f34854700	176	2				k__Bacteria; p__Fusobacteria; c__Fusobacteriia; o__Fusobacteriales; f__Leptotrichiaceae; g__Leptotrichia; s__											in HOMD
e544a1305f055c90f210152be2709745	156	2				k__Bacteria; p__Firmicutes; c__Clostridia; o__Clostridiales; f__Veillonellaceae; g__Dialister; s__											in HOMD
6d3411f760964829407358c75304189f	147	2				k__Bacteria; p__Firmicutes; c__Clostridia; o__Clostridiales; f__Veillonellaceae; g__; s__											in HOMD
f5348d7c543c417f1b8dac563a557c4d	141	3				k__Bacteria; p__Spirochaetes; c__Spirochaetes; o__Spirochaetales; f__Spirochaetaceae; g__Treponema; s__socranskii											in HOMD
8c140696ff20ce659b926aaaf25b7ce7	127	2				k__Bacteria; p__Fusobacteria; c__Fusobacteriia; o__Fusobacteriales; f__Leptotrichiaceae; g__Leptotrichia; s__											in HOMD
3fd589bd42bc67951f84b05a7d13b9f8	116	2				k__Bacteria; p__Bacteroidetes; c__Bacteroidia; o__Bacteroidales; f__; g__; s__											in HOMD
e25d9b0c31969bad256361c20ac94ff8	113	7				k__Bacteria; p__Firmicutes; c__Clostridia; o__Clostridiales; f__Lachnospiraceae; g__Oribacterium; s__											in HOMD
648c88e0a0ca3bd2de7badc86ca6f3cd	112	4				k__Bacteria; p__Bacteroidetes; c__Bacteroidia; o__Bacteroidales; f__Prevotellaceae; g__Prevotella; s__											in HOMD
d8fcf625f17b2870ff8fce5a3b25ecbc	108	2				k__Bacteria; p__Firmicutes; c__Clostridia; o__Clostridiales; f__Lachnospiraceae											in HOMD
7f982934a76a6998d640dc66b0c635e6	101	6				k__Bacteria; p__Spirochaetes; c__Spirochaetes; o__Spirochaetales; f__Spirochaetaceae; g__Treponema; s__											in HOMD
8a0baa43a3f4858a2ecfbadb11d550ff	96	5				k__Bacteria; p__Firmicutes; c__Clostridia; o__Clostridiales; f__Lachnospiraceae; g__Catonella; s__											in HOMD
b069fd5c5edff48777e1bcafe308c71f	93	4				k__Bacteria; p__Spirochaetes; c__Spirochaetes; o__Spirochaetales; f__Spirochaetaceae; g__Treponema; s__											in HOMD
8daa26675e05a701ede306cde750e476	89	3				k__Bacteria; p__Spirochaetes; c__Spirochaetes; o__Spirochaetales; f__Spirochaetaceae; g__Treponema; s__											in HOMD
cca5dd5788096e0b267e2fe92dc6e30d	89	3				k__Bacteria; p__Firmicutes; c__Clostridia; o__Clostridiales; f__Lachnospiraceae; g__Oribacterium; s__											in HOMD
8808577fca1dee34932b8ffe758947d8	81	5				k__Bacteria; p__Firmicutes; c__Clostridia; o__Clostridiales; f__Lachnospiraceae; g__Catonella; s__											in HOMD
5e2185ec52871bb915aa8b27e9550945	79	2				k__Bacteria; p__Firmicutes; c__Clostridia; o__Clostridiales; f__Veillonellaceae; g__Veillonella; s__parvula											in HOMD
da582912f39338ed0ccebd3403c61b54	78	4				k__Bacteria; p__Fusobacteria; c__Fusobacteriia; o__Fusobacteriales; f__Leptotrichiaceae; g__Leptotrichia; s__											in HOMD
54cf9995176c4af31d786d15b97fa351	75	2				k__Bacteria; p__Firmicutes; c__Clostridia; o__Clostridiales; f__Lachnospiraceae; g__Johnsonella; s__ignava											in HOMD
dacfa67b126c9227fb0c8b8303d550ab	71	3				k__Bacteria; p__Firmicutes; c__Clostridia; o__Clostridiales; f__Peptostreptococcaceae											in HOMD
c3f8df6aaf31cba22c410462d9ff617a	70	2				k__Bacteria; p__Firmicutes; c__Clostridia; o__Clostridiales; f__Veillonellaceae; g__; s__											in HOMD
cf8d77fdfc75e1e946bffbecff076caa	70	2				k__Bacteria; p__Fusobacteria; c__Fusobacteriia; o__Fusobacteriales; f__Leptotrichiaceae; g__Leptotrichia; s__											in HOMD
d09d9f65930fa231c88f0a6014fc9365	61	3				k__Bacteria; p__Bacteroidetes; c__Bacteroidia; o__Bacteroidales; f__Porphyromonadaceae; g__Porphyromonas; s__											in HOMD
d7abeabde08c8ed29fad4b628707bfc7	57	3				k__Bacteria; p__Fusobacteria; c__Fusobacteriia; o__Fusobacteriales; f__Fusobacteriaceae; g__Fusobacterium; s__											in HOMD
e33ef59e0c2cfc52b5f6377d3c4c4018	57	3				k__Bacteria; p__Spirochaetes; c__Spirochaetes; o__Spirochaetales; f__Spirochaetaceae; g__Treponema; s__											in HOMD
5ea49d903e29a0282069185a401a0edc	56	2				k__Bacteria; p__Fusobacteria; c__Fusobacteriia; o__Fusobacteriales; f__Leptotrichiaceae; g__; s__											in HOMD
48bdcd24631627cd513830fc92d64983	54	3				k__Bacteria; p__Bacteroidetes; c__Bacteroidia; o__Bacteroidales; f__Prevotellaceae; g__Prevotella; s__											in HOMD
dbe3e8a3ddf91bd34a89b6c9b46057f9	54	2				k__Bacteria; p__Bacteroidetes; c__Bacteroidia; o__Bacteroidales; f__Prevotellaceae; g__Prevotella; s__											in HOMD
1d82e0d3d8eeb8fbcd7365fe559a1156	53	6				k__Bacteria; p__Bacteroidetes; c__Bacteroidia; o__Bacteroidales; f__Prevotellaceae; g__Prevotella; s__											in HOMD
59ad46017ec0ed5ede03a23a28ab1924	50	4				k__Bacteria; p__Firmicutes; c__Clostridia; o__Clostridiales; f__Veillonellaceae; g__Megasphaera; s__											in HOMD
afa0df40cbdb6be0c814d2bd183d1075	50	4				k__Bacteria; p__Bacteroidetes; c__Bacteroidia; o__Bacteroidales; f__; g__; s__											in HOMD
a7a2176e3ab32159b33df62e7c43290c	48	3				k__Bacteria; p__Bacteroidetes; c__Bacteroidia; o__Bacteroidales; f__Prevotellaceae; g__Prevotella; s__											in HOMD
dcec86ed2bf06af7c30c50799a84c13d	45	6				k__Bacteria; p__Spirochaetes; c__Spirochaetes; o__Spirochaetales; f__Spirochaetaceae; g__Treponema; s__											in HOMD
2549a830f42f868b8b341d8d81410865	44	2				k__Bacteria; p__Proteobacteria; c__Betaproteobacteria; o__Neisseriales; f__Neisseriaceae; g__Eikenella; s__											in HOMD
3d5d567de2cb7d1341d91556eab1b98f	42	3				k__Bacteria; p__Actinobacteria; c__Actinobacteria; o__Bifidobacteriales; f__Bifidobacteriaceae; g__Scardovia; s__											in HOMD
9f9e5d3f4a7808912c12c3a41081eaaa	40	2				k__Bacteria; p__Bacteroidetes; c__Bacteroidia; o__Bacteroidales; f__Prevotellaceae; g__Prevotella; s__											in HOMD
abaceecccc5f94c7ef5c70a15b4811da	40	2				k__Bacteria; p__Bacteroidetes; c__Bacteroidia; o__Bacteroidales; f__Prevotellaceae; g__Prevotella; s__											in HOMD
74d3f41c3921a3c72fee6f51164e15e1	39	2				k__Bacteria; p__Bacteroidetes; c__Bacteroidia; o__Bacteroidales; f__Prevotellaceae; g__Prevotella; s__											in HOMD
d2b9e3f9fa116a223ebc965e476038bf	38	5				k__Bacteria; p__Actinobacteria; c__Actinobacteria; o__Actinomycetales; f__Actinomycetaceae; g__Actinomyces; s__											in HOMD
3674dffb5bb314ca80804c3d267ac4bc	37	3				k__Bacteria; p__Bacteroidetes; c__Bacteroidia; o__Bacteroidales; f__Prevotellaceae; g__Prevotella; s__											in HOMD
ce4bb485676005b11dba691b141202ba	36	3				k__Bacteria; p__Synergistetes; c__Synergistia; o__Synergistales; f__Dethiosulfovibrionaceae; g__Pyramidobacter; s__piscolens											in HOMD
84cf11ad1fe91b2e5be21a2fe1884353	35	4				k__Bacteria; p__Fusobacteria; c__Fusobacteriia; o__Fusobacteriales; f__Leptotrichiaceae; g__Leptotrichia; s__											in HOMD
219aceb16dd51892a45e0293e0be4ca3	35	3				k__Bacteria; p__Bacteroidetes; c__Bacteroidia; o__Bacteroidales; f__; g__; s__											in HOMD
92d6c7fd718d759b9f00ecb148566e92	35	2				k__Bacteria; p__Bacteroidetes; c__Flavobacteriia; o__Flavobacteriales; f__Flavobacteriaceae; g__Capnocytophaga; s__ochracea											in HOMD
cfea7b108ff75b844870649698dd5bbc	35	2				k__Bacteria; p__Firmicutes; c__Clostridia; o__Clostridiales; f__; g__; s__											in HOMD
b638ac0e18d11493494819bf100e2f27	33	5				k__Bacteria; p__Spirochaetes; c__Spirochaetes; o__Spirochaetales; f__Spirochaetaceae; g__Treponema; s__											in HOMD
6b20a9bad66007e6cd1b5e1895d80751	33	3				k__Bacteria; p__Bacteroidetes; c__Bacteroidia; o__Bacteroidales; f__Porphyromonadaceae; g__Tannerella; s__											in HOMD
7bccbb94758fb637d56dc592b1606822	33	3				k__Bacteria; p__Bacteroidetes; c__Bacteroidia; o__Bacteroidales; f__Prevotellaceae; g__Prevotella; s__											in HOMD
71dd4e46e91b6586aa41f1b4e93125eb	33	2				k__Bacteria; p__Bacteroidetes; c__Bacteroidia; o__Bacteroidales; f__Prevotellaceae; g__Prevotella; s__											in HOMD
95e3cb66a3f18143527bfc36088f227a	32	2				k__Bacteria; p__Firmicutes; c__Clostridia; o__Clostridiales; f__Veillonellaceae; g__; s__											in HOMD
56a95b94c0f0dfaac648d2a212f6b85d	29	3				k__Bacteria; p__Spirochaetes; c__Spirochaetes; o__Spirochaetales; f__Spirochaetaceae; g__Treponema; s__											in HOMD
2c153fb08edb06a32e38e645332ed509	29	2				k__Bacteria; p__Firmicutes; c__Clostridia; o__Clostridiales; f__Veillonellaceae; g__Selenomonas; s__											in HOMD
392330d0bcff44c89a232ee236387a34	29	2				k__Bacteria; p__Bacteroidetes; c__Bacteroidia; o__Bacteroidales; f__Prevotellaceae; g__Prevotella; s__											in HOMD
c8966151ee50c1a675a28e9ad90ea278	28	6				k__Bacteria; p__Bacteroidetes; c__Bacteroidia; o__Bacteroidales; f__Prevotellaceae; g__Prevotella; s__											in HOMD
19e4619e068a5bac46048dd4f34ec73a	28	3				k__Bacteria; p__Bacteroidetes; c__Bacteroidia; o__Bacteroidales; f__; g__; s__											in HOMD
87796766f9a7b486d26a69ca23511bf4	28	2				k__Bacteria; p__Firmicutes; c__Clostridia; o__Clostridiales; f__Veillonellaceae; g__Selenomonas; s__											in HOMD
1f9f39bbc3a10ce52310d247cad5d1d3	27	3				k__Bacteria; p__Spirochaetes; c__Spirochaetes; o__Spirochaetales; f__Spirochaetaceae; g__Treponema; s__											in HOMD
23c2b4c573e541fc7cc0e380036aac06	26	3				k__Bacteria; p__Spirochaetes; c__Spirochaetes; o__Spirochaetales; f__Spirochaetaceae; g__Treponema; s__											in HOMD
d9789c25358be68f455e302eb6f88562	26	3				k__Archaea; p__Euryarchaeota; c__Methanobacteria; o__Methanobacteriales; f__Methanobacteriaceae; g__Methanobrevibacter; s__											in HOMD
ecd6e5f52f0e5cc07b4ec0d04099fc27	25	4				k__Bacteria; p__Spirochaetes; c__Spirochaetes; o__Spirochaetales; f__Spirochaetaceae; g__Treponema; s__											in HOMD
bb4b40f45317837b97a957ce5534d76f	24	2				k__Archaea; p__Euryarchaeota; c__Methanobacteria; o__Methanobacteriales; f__Methanobacteriaceae; g__Methanobrevibacter; s__											in HOMD
15b01c046289409c5d7dabc8372e05f5	23	2				k__Bacteria; p__Fusobacteria; c__Fusobacteriia; o__Fusobacteriales; f__Leptotrichiaceae; g__Leptotrichia; s__											in HOMD
3f8bd862bca4ccdd6fe8d2d142470edb	22	5				k__Bacteria; p__Firmicutes; c__Clostridia; o__Clostridiales; f__Lachnospiraceae; g__Oribacterium; s__											in HOMD
c013e56592f58fd0b972409039a84f84	21	3				k__Bacteria; p__Firmicutes; c__Clostridia; o__Clostridiales; f__Lachnospiraceae; g__Lachnoanaerobaculum; s__orale											in HOMD
4cade3ecf57e725d782c7ab994593e4f	19	2				k__Bacteria; p__Fusobacteria; c__Fusobacteriia; o__Fusobacteriales; f__Leptotrichiaceae; g__Leptotrichia; s__											in HOMD
cb3988d87ac9d365ad166e5e0ede49e9	18	2				k__Bacteria; p__Spirochaetes; c__Spirochaetes; o__Spirochaetales; f__Spirochaetaceae; g__Treponema; s__											in HOMD
ac163e5391bff244e38fa2d198d3e9c3	17	2				k__Bacteria; p__Firmicutes; c__Clostridia; o__Clostridiales; f__Lachnospiraceae											in HOMD
114e4dd831eec85b854387c9dfeb64cd	15	3				k__Bacteria; p__Bacteroidetes; c__Bacteroidia; o__Bacteroidales; f__; g__; s__											in HOMD
4fbdb783dade6108daf10f1843a25e01	15	3				k__Bacteria; p__Bacteroidetes; c__Bacteroidia; o__Bacteroidales; f__Porphyromonadaceae; g__Tannerella; s__											in HOMD
42dc623cf8282f5be56050dcf05a2020	14	3				k__Bacteria; p__Firmicutes; c__Clostridia; o__Clostridiales; f__Lachnospiraceae; g__Oribacterium; s__											in HOMD
b948f3e0965dda9231bac0e7235bca69	14	3				k__Bacteria; p__Spirochaetes; c__Spirochaetes; o__Spirochaetales; f__Spirochaetaceae; g__Treponema; s__											in HOMD
00b4eb5eb13284415ca1ffff99bb088b	14	2				k__Bacteria; p__Fusobacteria; c__Fusobacteriia; o__Fusobacteriales; f__Leptotrichiaceae; g__Leptotrichia; s__											in HOMD
7f89422bb878da5e29b3338059746030	14	2				k__Bacteria; p__Spirochaetes; c__Spirochaetes; o__Spirochaetales; f__Spirochaetaceae; g__Treponema; s__											in HOMD
b91a1d55d0a2f942639d6a534f17a096	14	2				k__Bacteria; p__Bacteroidetes; c__Bacteroidia; o__Bacteroidales; f__Prevotellaceae; g__Prevotella; s__											in HOMD
fab738d76a617c2192d3c78c71dd3769	14	2				k__Bacteria; p__Spirochaetes; c__Spirochaetes; o__Spirochaetales; f__Spirochaetaceae; g__Treponema; s__amylovorum											in HOMD
f36f0b20fd6118068c0553dfb83d777d	13	3				k__Bacteria; p__Bacteroidetes; c__Bacteroidia; o__Bacteroidales; f__Prevotellaceae; g__Prevotella; s__											in HOMD
93e69ae188a0aed65433f24e943db3e3	12	3				k__Bacteria; p__Firmicutes; c__Clostridia; o__Clostridiales; f__Lachnospiraceae; g__Catonella; s__											in HOMD
c6b0fe22c86591e06182401b600f2634	12	3				k__Bacteria; p__Fusobacteria; c__Fusobacteriia; o__Fusobacteriales; f__Leptotrichiaceae; g__Leptotrichia; s__											in HOMD
a0721e53d7294dcc6b6bbc2cf458b735	12	2				k__Bacteria; p__Spirochaetes; c__Spirochaetes; o__Spirochaetales; f__Spirochaetaceae; g__Treponema; s__											in HOMD
cc913d170fd470fb44a1ccbfe0f8f20c	12	2				k__Bacteria; p__Bacteroidetes; c__Bacteroidia; o__Bacteroidales; f__; g__; s__											in HOMD
91dae1806af54ae6c716c4556891a009	11	5				k__Bacteria; p__Proteobacteria; c__Betaproteobacteria; o__Burkholderiales; f__Comamonadaceae; g__Comamonas; s__											in HOMD
22e883d3ad45aa506ac83ee9a8c7cf0d	11	4				k__Bacteria; p__Proteobacteria; c__Deltaproteobacteria; o__Desulfobacterales; f__Desulfobulbaceae; g__Desulfobulbus; s__											in HOMD
2d9db2764eac99eb3a48782eee1848a5	11	4				k__Bacteria; p__Firmicutes; c__Clostridia; o__Clostridiales; f__Lachnospiraceae											in HOMD
5c31a307312dea7f8d0b98fe3a1fc9aa	11	2				k__Bacteria; p__Firmicutes; c__Clostridia; o__Clostridiales; f__Lachnospiraceae; g__Oribacterium; s__											in HOMD
da666ceccec07926cf13b5beb9a39af2	11	2				k__Bacteria; p__Bacteroidetes; c__Bacteroidia; o__Bacteroidales; f__Prevotellaceae; g__Prevotella; s__											in HOMD
0e18b3bf4e0366f2c7c62c4af079d630	10	2				k__Bacteria; p__Spirochaetes; c__Spirochaetes; o__Spirochaetales; f__Spirochaetaceae; g__Treponema; s__											in HOMD
6da5a546b798f6ec0ac504fe15b3ddcd	10	2				k__Bacteria; p__Firmicutes; c__Clostridia; o__Clostridiales; f__Ruminococcaceae; g__; s__											in HOMD
b3630137c226c8ad843b126d99618639	10	2				k__Bacteria; p__Fusobacteria; c__Fusobacteriia; o__Fusobacteriales; f__Leptotrichiaceae; g__Leptotrichia; s__											in HOMD
d4535a5e09a7dafc880b790343ce883e	10	2				k__Bacteria; p__Bacteroidetes; c__Bacteroidia; o__Bacteroidales; f__Prevotellaceae; g__Prevotella; s__											in HOMD
deb90d9b0a7f8ed8e708522a03255f54	10	2				k__Bacteria; p__Spirochaetes; c__Spirochaetes; o__Spirochaetales; f__Spirochaetaceae; g__Treponema; s__											in HOMD
024a042c3b3615f90de0ff8dd87908d2	1446	7	N	N	NA	k__Bacteria; p__Firmicutes; c__Clostridia; o__Clostridiales; f__[Mogibacteriaceae]; g__; s__											not in HOMD
f8f88d23924794b19877c73c562248b7	1330	10	N	N	NA	k__Bacteria; p__Firmicutes; c__Clostridia; o__Clostridiales; f__[Tissierellaceae]; g__; s__											not in HOMD
27e085865640c7a6d7cb337f86adc332	1281	4	N	N	NA	k__Bacteria; p__Proteobacteria; c__Deltaproteobacteria; o__Desulfovibrionales; f__Desulfomicrobiaceae; g__; s__											not in HOMD
3fd13f7502408baeea4baa3dec6411c3	546	5	N	N	N	k__Bacteria; p__Proteobacteria; c__Deltaproteobacteria; o__Desulfovibrionales; f__Desulfovibrionaceae; g__Desulfovibrio; s__											unassigned body site
4475adc63366318ce136ae5269f096f1	379	4	N	N	N	k__Bacteria; p__Firmicutes; c__Clostridia; o__Clostridiales; f__[Tissierellaceae]; g__Peptoniphilus; s__											unassigned body site
e9276d2c92a1189069c88352d9df4e14	378	5	N	N	NA	k__Bacteria; p__Firmicutes; c__Clostridia; o__Clostridiales; f__[Tissierellaceae]; g__; s__											not in HOMD
3e10cfdb69f1150fcc5c0857579a5b62	274	4	N	N	NA	k__Bacteria; p__Firmicutes; c__Clostridia; o__Clostridiales; f__[Mogibacteriaceae]; g__; s__											not in HOMD
99b2fc0c017b68e53a68d717d2ccc179	173	6	N	N	NA	k__Bacteria; p__Firmicutes; c__Clostridia; o__Clostridiales; f__[Mogibacteriaceae]; g__; s__											not in HOMD
6b3bc633b21dc3986fbac326510959d0	121	4	N	N	N	k__Bacteria; p__Proteobacteria; c__Deltaproteobacteria; o__Desulfovibrionales; f__Desulfovibrionaceae; g__Desulfovibrio; s__											unassigned body site
89bc5e4bc851fbb8407f56fab7a44701	114	3	N	N	NA	k__Bacteria; p__Firmicutes; c__Clostridia; o__Clostridiales; f__[Mogibacteriaceae]; g__; s__											not in HOMD
d5c3cec62e37ddaf1ddb4f1bbc21502b	104	5	N	N	NA	k__Bacteria; p__Firmicutes; c__Clostridia; o__Clostridiales; f__[Tissierellaceae]; g__; s__											not in HOMD
16d2825bb8d960dfe0231e0a0743829d	77	3	N	N	NA	k__Bacteria; p__Firmicutes; c__Clostridia; o__Clostridiales											unassigned body site
faedac9479f631a14d5601e83205c33c	60	4	N	N	NA	k__Bacteria; p__Firmicutes; c__Clostridia; o__Clostridiales; f__[Mogibacteriaceae]; g__; s__											not in HOMD
1f558a89c6ddf2c9902273e4cb2efa66	50	5	N	N	NA	k__Bacteria; p__Firmicutes; c__Clostridia; o__Clostridiales; f__; g__; s__											unassigned body site
5ef003c6690174900a96d36dd4543f7f	49	4	N	N	N	k__Bacteria; p__Tenericutes; c__Mollicutes; o__Acholeplasmatales; f__Acholeplasmataceae; g__Acholeplasma; s__											not in HOMD
835de755c5f4efabe112a51bd24e4345	47	2	N	N	NA	k__Bacteria; p__Firmicutes; c__Clostridia; o__Clostridiales; f__[Mogibacteriaceae]; g__; s__											not in HOMD
f6174af01fb83ba215a51e080d57d5fc	36	2	N	N	NA	k__Bacteria; p__Actinobacteria; c__Coriobacteriia; o__Coriobacteriales; f__Coriobacteriaceae											not in HOMD
51aaf4170d6630dc0a5c4db09be62927	31	4	N	N	N	k__Bacteria; p__Tenericutes; c__Mollicutes; o__Acholeplasmatales; f__Acholeplasmataceae; g__Acholeplasma; s__											not in HOMD
087499a6ef557c37adbcc210cfad51b0	30	3	N	N	NA	k__Bacteria; p__Bacteroidetes; c__Bacteroidia; o__Bacteroidales; f__Porphyromonadaceae; g__; s__											not in HOMD
e8b91b616a9476a32ab2df1a5c1e915b	29	2	N	N	NA	k__Bacteria; p__Firmicutes; c__Clostridia; o__Clostridiales; f__[Mogibacteriaceae]; g__; s__											not in HOMD
1990b8029d026187f192436ae5df86e0	28	4	N	N	NA	k__Bacteria; p__Firmicutes; c__Clostridia; o__Clostridiales											unassigned body site
9fe615118245ccff5b38645ced7d1ec0	27	7	N	N	N	k__Bacteria; p__Tenericutes; c__Mollicutes; o__Mycoplasmatales; f__Mycoplasmataceae; g__Mycoplasma; s__											unassigned body site
9d0f066967f76c5d9367b05b7a5a06ec	27	6	N	N	NA	k__Bacteria; p__Firmicutes; c__Clostridia; o__Clostridiales; f__[Tissierellaceae]; g__; s__											not in HOMD
f825ba79d1ada2ba5d46018301f8249b	27	2	N	N	N	k__Bacteria; p__Tenericutes; c__Mollicutes; o__Acholeplasmatales; f__Acholeplasmataceae; g__Acholeplasma; s__											not in HOMD
5fc55add8ba95963d222de3e5007c137	27	2	N	N	NA	k__Bacteria; p__Actinobacteria; c__Coriobacteriia; o__Coriobacteriales; f__Coriobacteriaceae											not in HOMD
03c2ec2a5a378936169f68f2b82f7af6	24	2	N	N	N	k__Bacteria; p__Synergistetes; c__Synergistia; o__Synergistales; f__Dethiosulfovibrionaceae; g__TG5; s__											not in HOMD
0e74349f18339f6bb679fdd07e84ac4d	20	4	N	N	NA	k__Bacteria; p__GN02; c__BD1-5; o__; f__; g__; s__											not in HOMD
ff2bdc48007a2fc29d136ec2e8e34009	20	3	N	N	NA	k__Bacteria; p__Firmicutes; c__Clostridia; o__Clostridiales; f__; g__; s__											unassigned body site
0e4ffce178e385ebfca650c91f8f12a5	19	3	N	N	N	k__Bacteria; p__Tenericutes; c__Mollicutes; o__Acholeplasmatales; f__Acholeplasmataceae; g__Acholeplasma; s__											not in HOMD
4d46ade66329d055138066e2357327fd	19	3	N	N	NA	k__Bacteria; p__Proteobacteria; c__Deltaproteobacteria; o__Desulfovibrionales; f__Desulfomicrobiaceae; g__; s__											not in HOMD
bb9b116150071455d979c141facab27f	16	4	N	N	N	k__Bacteria; p__Tenericutes; c__Mollicutes; o__Acholeplasmatales; f__Acholeplasmataceae; g__Acholeplasma; s__											not in HOMD
2e0c870b6a5e527b04c59989c5fe2122	16	2	N	N	NA	k__Bacteria; p__Firmicutes; c__Clostridia; o__Clostridiales; f__; g__; s__											unassigned body site
e1351a2ba4c32353e5f929e6f8dfc238	14	3	N	N	NA	k__Bacteria; p__Firmicutes; c__Clostridia; o__Clostridiales; f__[Mogibacteriaceae]; g__; s__											not in HOMD
409acd8fcfbecd224e1e721ef5e86960	14	2	N	N	N	k__Bacteria; p__Firmicutes; c__Clostridia; o__Clostridiales; f__Veillonellaceae; g__Schwartzia; s__											not in HOMD
8cb91c70d72b350579845aa2e93052be	10	3	N	N	N	k__Bacteria; p__Proteobacteria; c__Deltaproteobacteria; o__Desulfovibrionales; f__Desulfovibrionaceae; g__Desulfovibrio; s__D168											unassigned body site
7a85840a7b47e88da4b7165ebb750490	379	6	N	N	N	k__Bacteria; p__Firmicutes; c__Clostridia; o__Clostridiales; f__Syntrophomonadaceae; g__Syntrophomonas; s__											not in HOMD
118591085b928b4572dbd1653635e72c	172	6	N	N	NA	k__Bacteria; p__Tenericutes; c__RF3; o__ML615J-28; f__; g__; s__											not in HOMD
6b17a3ee3337537464c50f1ca300211d	154	5	N	N	NA	k__Bacteria; p__Bacteroidetes; c__Bacteroidia; o__Bacteroidales; f__BS11; g__; s__											not in HOMD
9ca086922ccad6b988260e67db60b171	82	3	N	N	NA	k__Bacteria; p__Tenericutes; c__RF3; o__ML615J-28; f__; g__; s__											not in HOMD
ca803a8b9de5bced986faf4ea4311169	77	5	N	N	NA	k__Bacteria; p__Elusimicrobia; c__Endomicrobia; o__; f__; g__; s__											not in HOMD
f43d36b1f930553b962389267d696493	54	4	N	N	N	k__Bacteria; p__Bacteroidetes; c__Bacteroidia; o__Bacteroidales; f__Bacteroidaceae; g__Bacteroides; s__											unassigned body site
7d1a137e8df488f31a01ac7c3c2ac563	40	4	N	N	NA	k__Bacteria; p__Chlorobi; c__OPB56; o__; f__; g__; s__											not in HOMD
0b869109bddcdba9e8d4c1f07a697a27	32	9	N	N	N	k__Bacteria; p__Cyanobacteria; c__Oscillatoriophycideae; o__Chroococcales; f__Xenococcaceae; g__Chroococcidiopsis; s__											not in HOMD
9483294eb6b8692b32aac6375a5ebbb1	25	3	N	N	N	k__Bacteria; p__Firmicutes; c__Clostridia; o__Clostridiales; f__Ruminococcaceae; g__Oscillospira; s__											not in HOMD
9cf6307ac443cf9039fe9b328a8791f6	23	3	N	N	NA	k__Bacteria; p__Tenericutes; c__Mollicutes; o__RF39; f__; g__; s__											not in HOMD
8d01160d00b1766ebb071ba9036f5f86	23	2	N	N	NA	k__Bacteria; p__Bacteroidetes; c__Bacteroidia; o__Bacteroidales; f__p-2534-18B5; g__; s__											not in HOMD
5209bc5e17724b76ad63e8dbed9cba8d	19	2	N	N	N	k__Bacteria; p__Firmicutes; c__Clostridia; o__Clostridiales; f__[Acidaminobacteraceae]; g__Fusibacter; s__											not in HOMD
09ac4632cd86ef7bd5719738aa4c71b5	18	2	N	N	N	k__Bacteria; p__Firmicutes; c__Erysipelotrichi; o__Erysipelotrichales; f__Erysipelotrichaceae; g__RFN20; s__											not in HOMD
767c00e51d32149d0e4f05c34c82d12e	16	2	N	N	N	k__Bacteria; p__Firmicutes; c__Clostridia; o__Clostridiales; f__[Acidaminobacteraceae]; g__Fusibacter; s__											not in HOMD
88143da25f9a3eaf5ec7005cd48142b5	14	4	N	N	NA	k__Bacteria; p__Actinobacteria; c__Coriobacteriia; o__Coriobacteriales; f__Coriobacteriaceae; g__; s__											not in HOMD
c16ed415c8256b767c63d3ad4c7b963e	13	3	N	N	NA	k__Bacteria; p__Spirochaetes; c__MVP-15; o__PL-11B10; f__; g__; s__											not in HOMD
c5bc2909d324eb930cb1898733213b0d	12	2	N	N	N	k__Bacteria; p__Bacteroidetes; c__Bacteroidia; o__Bacteroidales; f__Bacteroidaceae; g__Bacteroides; s__											unassigned body site
e8578c43dfa9c78996fdef1bc6002c88	12	2	N	N	N	k__Bacteria; p__Bacteroidetes; c__Bacteroidia; o__Bacteroidales; f__Bacteroidaceae; g__Bacteroides; s__											unassigned body site
0e4d3feb653418efcc73c642300b8853	10	4	N	N	NA	k__Bacteria; p__Actinobacteria; c__Actinobacteria; o__Actinomycetales; f__Intrasporangiaceae											not in HOMD
3ffdeefa750b2e14c5a3126b120cefb5	10	3	N	N	N	k__Bacteria; p__Firmicutes; c__Clostridia; o__Clostridiales; f__[Acidaminobacteraceae]; g__Fusibacter; s__											not in HOMD
879473762f2ba3e6824a08cb5a206226	187	11	Y	Y	Y	k__Bacteria; p__Proteobacteria; c__Gammaproteobacteria; o__Pseudomonadales; f__Moraxellaceae; g__Acinetobacter; s__venetianus											not in HOMD
2f2ba20703538a5220549fde0ae690a6	146	6	N	N	Y	k__Bacteria; p__Actinobacteria; c__Coriobacteriia; o__Coriobacteriales; f__Coriobacteriaceae; g__Atopobium; s__											unassigned body site
3f49d6e4aff593f62a7ff8c2d2d1a276	104	11	Y	N	N	k__Bacteria; p__Proteobacteria; c__Betaproteobacteria; o__Burkholderiales; f__Comamonadaceae; g__Rubrivivax; s__											not in HOMD
66e101b70ae4fb9d1e7352ee1cbedb5c	34	4	N	Y	Y	k__Bacteria; p__Firmicutes; c__Clostridia; o__Clostridiales; f__Clostridiaceae; g__Clostridium; s__											not in HOMD
0b8734a256638b5babfd1cbaf8ed661b	30	8	N	Y	Y	k__Bacteria; p__Proteobacteria; c__Gammaproteobacteria; o__Pseudomonadales; f__Moraxellaceae; g__Acinetobacter; s__guillouiae											not in HOMD
25b604e9829118f8ebff37c43964979c	23	8	N	Y	Y	k__Bacteria; p__Proteobacteria; c__Gammaproteobacteria; o__Pseudomonadales; f__Moraxellaceae; g__Acinetobacter; s__											unassigned body site
1585491003a692e661e3e84794a0c541	20	6	Y	Y	NA	k__Bacteria; p__Proteobacteria; c__Gammaproteobacteria; o__Enterobacteriales; f__Enterobacteriaceae											not in HOMD
11a59278843aa698f68eaecdeb7c8574	20	2	N	Y	NA	k__Bacteria; p__Bacteroidetes; c__Flavobacteriia; o__Flavobacteriales; f__[Weeksellaceae]; g__; s__											not in HOMD
52f7122a7426a6113746b733f70d7f3e	16	2	N	N	Y	k__Bacteria; p__Proteobacteria; c__Betaproteobacteria; o__Neisseriales; f__Neisseriaceae; g__Kingella; s__potus											not in HOMD
85ec11d5aa097ac7e8f413f0e66d1121	10	4	N	Y	Y	k__Bacteria; p__Proteobacteria; c__Gammaproteobacteria; o__Pseudomonadales; f__Pseudomonadaceae; g__Pseudomonas											unassigned body site
Key
[no cell colour]	oral result(s) in HOMD
	no oral results or primarily unassigned results in HOMD, but known in oral microbiome literature
	no oral results or primarily unassigned results in HOMD or literature, but not found in controls or contaminant list
	no oral results or primarily unassigned results in HOMD + found in negative controls or published contaminant list (i.e. likely contaminant)
* Weyrich et al (2018), 'Laboratory contamination over time during low-biomass sample analysis', Molecular Ecology Resources 19: 982-996. https://doi.org/10.1111/1755-0998.13011
** Eisenhofer et al (2019), 'Contamination in low microbial biomass microbiome studies: issues and recommendations', Trends in Microbiology 27(2): 105-117. https://doi.org/10.1016/j.tim.2018.11.003
