# Supplementary material for: Heritage-specific oral microbiota in Indigenous Australian dental calculus
Source: Evol Med Public Health. 2022 Aug 5;10(1):352–62. doi: 10.1093/emph/eoac024 (PMC9400808; doi:10.1093/emph/eoac024)
Supplement: eoac024_Supplementary_Data [file eoac024_supplementary_data.zip › TableS5_TopEnd_Unique.xlsx]

## Sheet: merged-table-ProjectFiltered-Sa
Supplementary Table S5. List of features uniquely found in Indigenous Australians living in the Top End region of Australia
Feature ID	Total frequency	Total prevalence	Found in controls?	Found in Weyrich et al*?	Found in Eisenhofer et al**?	Taxonomy									Classification
3fd589bd42bc67951f84b05a7d13b9f8	116	2				k__Bacteria; p__Bacteroidetes; c__Bacteroidia; o__Bacteroidales; f__; g__; s__									in HOMD
2549a830f42f868b8b341d8d81410865	44	2				k__Bacteria; p__Proteobacteria; c__Betaproteobacteria; o__Neisseriales; f__Neisseriaceae; g__Eikenella; s__									in HOMD
03c2ec2a5a378936169f68f2b82f7af6	24	2	N	N	N	k__Bacteria; p__Synergistetes; c__Synergistia; o__Synergistales; f__Dethiosulfovibrionaceae; g__TG5; s__									not in HOMD
Key
[no cell colour]	oral result(s) in HOMD
	no oral results or primarily unassigned results in HOMD, but known in oral microbiome literature
* Weyrich et al (2018), 'Laboratory contamination over time during low-biomass sample analysis', Molecular Ecology Resources 19: 982-996. https://doi.org/10.1111/1755-0998.13011
** Eisenhofer et al (2019), 'Contamination in low microbial biomass microbiome studies: issues and recommendations', Trends in Microbiology 27(2): 105-117. https://doi.org/10.1016/j.tim.2018.11.003
