# Supplementary material for: Heritage-specific oral microbiota in Indigenous Australian dental calculus
Source: Evol Med Public Health. 2022 Aug 5;10(1):352–62. doi: 10.1093/emph/eoac024 (PMC9400808; doi:10.1093/emph/eoac024)
Supplement: eoac024_Supplementary_Data [file eoac024_supplementary_data.zip › TableS6_CentralAus_Unique.xlsx]

## Sheet: merged-table-ProjectFiltered-Sa
Supplementary Table S6. List of features uniquely found in Indigenous Australians living in Central Australia.
Feature ID	Total abundance	Total prevalence	Found in controls?	Found in Weyrich et al*?	Found in Eisenhofer et al**?	Taxonomy										Classification
1a3aff8c35a3c9e62354c1865bd8a4ae	1359	2				k__Bacteria; p__Bacteroidetes; c__Bacteroidia; o__Bacteroidales; f__Porphyromonadaceae; g__Porphyromonas; s__										in HOMD
247cc3369641d6b9b8af6e2de220b90a	573	3				k__Bacteria; p__Fusobacteria; c__Fusobacteriia; o__Fusobacteriales; f__Leptotrichiaceae; g__Leptotrichia; s__										in HOMD
ac0de739bdf68afbe6fc46899b06080e	216	2				k__Bacteria; p__Bacteroidetes; c__Bacteroidia; o__Bacteroidales; f__Prevotellaceae; g__Prevotella; s__										in HOMD
8c140696ff20ce659b926aaaf25b7ce7	127	2				k__Bacteria; p__Fusobacteria; c__Fusobacteriia; o__Fusobacteriales; f__Leptotrichiaceae; g__Leptotrichia; s__										in HOMD
d8fcf625f17b2870ff8fce5a3b25ecbc	108	2				k__Bacteria; p__Firmicutes; c__Clostridia; o__Clostridiales; f__Lachnospiraceae										in HOMD
8daa26675e05a701ede306cde750e476	89	3				k__Bacteria; p__Spirochaetes; c__Spirochaetes; o__Spirochaetales; f__Spirochaetaceae; g__Treponema; s__										in HOMD
54cf9995176c4af31d786d15b97fa351	75	2				k__Bacteria; p__Firmicutes; c__Clostridia; o__Clostridiales; f__Lachnospiraceae; g__Johnsonella; s__ignava										in HOMD
dacfa67b126c9227fb0c8b8303d550ab	71	3				k__Bacteria; p__Firmicutes; c__Clostridia; o__Clostridiales; f__Peptostreptococcaceae										in HOMD
cf8d77fdfc75e1e946bffbecff076caa	70	2				k__Bacteria; p__Fusobacteria; c__Fusobacteriia; o__Fusobacteriales; f__Leptotrichiaceae; g__Leptotrichia; s__										in HOMD
d09d9f65930fa231c88f0a6014fc9365	61	3				k__Bacteria; p__Bacteroidetes; c__Bacteroidia; o__Bacteroidales; f__Porphyromonadaceae; g__Porphyromonas; s__										in HOMD
d7abeabde08c8ed29fad4b628707bfc7	57	3				k__Bacteria; p__Fusobacteria; c__Fusobacteriia; o__Fusobacteriales; f__Fusobacteriaceae; g__Fusobacterium; s__										in HOMD
5ea49d903e29a0282069185a401a0edc	56	2				k__Bacteria; p__Fusobacteria; c__Fusobacteriia; o__Fusobacteriales; f__Leptotrichiaceae; g__; s__										in HOMD
dbe3e8a3ddf91bd34a89b6c9b46057f9	54	2				k__Bacteria; p__Bacteroidetes; c__Bacteroidia; o__Bacteroidales; f__Prevotellaceae; g__Prevotella; s__										in HOMD
a7a2176e3ab32159b33df62e7c43290c	48	3				k__Bacteria; p__Bacteroidetes; c__Bacteroidia; o__Bacteroidales; f__Prevotellaceae; g__Prevotella; s__										in HOMD
3674dffb5bb314ca80804c3d267ac4bc	37	3				k__Bacteria; p__Bacteroidetes; c__Bacteroidia; o__Bacteroidales; f__Prevotellaceae; g__Prevotella; s__										in HOMD
219aceb16dd51892a45e0293e0be4ca3	35	3				k__Bacteria; p__Bacteroidetes; c__Bacteroidia; o__Bacteroidales; f__; g__; s__										in HOMD
92d6c7fd718d759b9f00ecb148566e92	35	2				k__Bacteria; p__Bacteroidetes; c__Flavobacteriia; o__Flavobacteriales; f__Flavobacteriaceae; g__Capnocytophaga; s__ochracea										in HOMD
7bccbb94758fb637d56dc592b1606822	33	3				k__Bacteria; p__Bacteroidetes; c__Bacteroidia; o__Bacteroidales; f__Prevotellaceae; g__Prevotella; s__										in HOMD
71dd4e46e91b6586aa41f1b4e93125eb	33	2				k__Bacteria; p__Bacteroidetes; c__Bacteroidia; o__Bacteroidales; f__Prevotellaceae; g__Prevotella; s__										in HOMD
56a95b94c0f0dfaac648d2a212f6b85d	29	3				k__Bacteria; p__Spirochaetes; c__Spirochaetes; o__Spirochaetales; f__Spirochaetaceae; g__Treponema; s__										in HOMD
2c153fb08edb06a32e38e645332ed509	29	2				k__Bacteria; p__Firmicutes; c__Clostridia; o__Clostridiales; f__Veillonellaceae; g__Selenomonas; s__										in HOMD
d9789c25358be68f455e302eb6f88562	26	3				k__Archaea; p__Euryarchaeota; c__Methanobacteria; o__Methanobacteriales; f__Methanobacteriaceae; g__Methanobrevibacter; s__										in HOMD
bb4b40f45317837b97a957ce5534d76f	24	2				k__Archaea; p__Euryarchaeota; c__Methanobacteria; o__Methanobacteriales; f__Methanobacteriaceae; g__Methanobrevibacter; s__										in HOMD
c013e56592f58fd0b972409039a84f84	21	3				k__Bacteria; p__Firmicutes; c__Clostridia; o__Clostridiales; f__Lachnospiraceae; g__Lachnoanaerobaculum; s__orale										in HOMD
cb3988d87ac9d365ad166e5e0ede49e9	18	2				k__Bacteria; p__Spirochaetes; c__Spirochaetes; o__Spirochaetales; f__Spirochaetaceae; g__Treponema; s__										in HOMD
ac163e5391bff244e38fa2d198d3e9c3	17	2				k__Bacteria; p__Firmicutes; c__Clostridia; o__Clostridiales; f__Lachnospiraceae										in HOMD
114e4dd831eec85b854387c9dfeb64cd	15	3				k__Bacteria; p__Bacteroidetes; c__Bacteroidia; o__Bacteroidales; f__; g__; s__										in HOMD
4fbdb783dade6108daf10f1843a25e01	15	3				k__Bacteria; p__Bacteroidetes; c__Bacteroidia; o__Bacteroidales; f__Porphyromonadaceae; g__Tannerella; s__										in HOMD
b91a1d55d0a2f942639d6a534f17a096	14	2				k__Bacteria; p__Bacteroidetes; c__Bacteroidia; o__Bacteroidales; f__Prevotellaceae; g__Prevotella; s__										in HOMD
fab738d76a617c2192d3c78c71dd3769	14	2				k__Bacteria; p__Spirochaetes; c__Spirochaetes; o__Spirochaetales; f__Spirochaetaceae; g__Treponema; s__amylovorum										in HOMD
f36f0b20fd6118068c0553dfb83d777d	13	3				k__Bacteria; p__Bacteroidetes; c__Bacteroidia; o__Bacteroidales; f__Prevotellaceae; g__Prevotella; s__										in HOMD
c6b0fe22c86591e06182401b600f2634	12	3				k__Bacteria; p__Fusobacteria; c__Fusobacteriia; o__Fusobacteriales; f__Leptotrichiaceae; g__Leptotrichia; s__										in HOMD
a0721e53d7294dcc6b6bbc2cf458b735	12	2				k__Bacteria; p__Spirochaetes; c__Spirochaetes; o__Spirochaetales; f__Spirochaetaceae; g__Treponema; s__										in HOMD
cc913d170fd470fb44a1ccbfe0f8f20c	12	2				k__Bacteria; p__Bacteroidetes; c__Bacteroidia; o__Bacteroidales; f__; g__; s__										in HOMD
da666ceccec07926cf13b5beb9a39af2	11	2				k__Bacteria; p__Bacteroidetes; c__Bacteroidia; o__Bacteroidales; f__Prevotellaceae; g__Prevotella; s__										in HOMD
27e085865640c7a6d7cb337f86adc332	1281	4	N	N	NA	k__Bacteria; p__Proteobacteria; c__Deltaproteobacteria; o__Desulfovibrionales; f__Desulfomicrobiaceae; g__; s__										not in HOMD
3fd13f7502408baeea4baa3dec6411c3	546	5	N	N	N	k__Bacteria; p__Proteobacteria; c__Deltaproteobacteria; o__Desulfovibrionales; f__Desulfovibrionaceae; g__Desulfovibrio; s__										unassigned body site
4475adc63366318ce136ae5269f096f1	379	4	N	N	N	k__Bacteria; p__Firmicutes; c__Clostridia; o__Clostridiales; f__[Tissierellaceae]; g__Peptoniphilus; s__										in HOMD
e9276d2c92a1189069c88352d9df4e14	378	5	N	N	NA	k__Bacteria; p__Firmicutes; c__Clostridia; o__Clostridiales; f__[Tissierellaceae]; g__; s__										not in HOMD
3e10cfdb69f1150fcc5c0857579a5b62	274	4	N	N	NA	k__Bacteria; p__Firmicutes; c__Clostridia; o__Clostridiales; f__[Mogibacteriaceae]; g__; s__										not in HOMD
99b2fc0c017b68e53a68d717d2ccc179	173	6	N	N	NA	k__Bacteria; p__Firmicutes; c__Clostridia; o__Clostridiales; f__[Mogibacteriaceae]; g__; s__										not in HOMD
faedac9479f631a14d5601e83205c33c	60	4	N	N	NA	k__Bacteria; p__Firmicutes; c__Clostridia; o__Clostridiales; f__[Mogibacteriaceae]; g__; s__										not in HOMD
cfea7b108ff75b844870649698dd5bbc	35	2	N	N	NA	k__Bacteria; p__Firmicutes; c__Clostridia; o__Clostridiales; f__; g__; s__										unassigned body site
087499a6ef557c37adbcc210cfad51b0	30	3	N	N	NA	k__Bacteria; p__Bacteroidetes; c__Bacteroidia; o__Bacteroidales; f__Porphyromonadaceae; g__; s__										not in HOMD
1990b8029d026187f192436ae5df86e0	28	4	N	N	NA	k__Bacteria; p__Firmicutes; c__Clostridia; o__Clostridiales										unassigned body site
5fc55add8ba95963d222de3e5007c137	27	2	N	N	NA	k__Bacteria; p__Actinobacteria; c__Coriobacteriia; o__Coriobacteriales; f__Coriobacteriaceae										not in HOMD
0e4ffce178e385ebfca650c91f8f12a5	19	3	N	N	N	k__Bacteria; p__Tenericutes; c__Mollicutes; o__Acholeplasmatales; f__Acholeplasmataceae; g__Acholeplasma; s__										not in HOMD
4d46ade66329d055138066e2357327fd	19	3	N	N	NA	k__Bacteria; p__Proteobacteria; c__Deltaproteobacteria; o__Desulfovibrionales; f__Desulfomicrobiaceae; g__; s__										not in HOMD
2e0c870b6a5e527b04c59989c5fe2122	16	2	N	N	NA	k__Bacteria; p__Firmicutes; c__Clostridia; o__Clostridiales; f__; g__; s__										unassigned body site
7a85840a7b47e88da4b7165ebb750490	379	6	N	N	N	k__Bacteria; p__Firmicutes; c__Clostridia; o__Clostridiales; f__Syntrophomonadaceae; g__Syntrophomonas; s__										not in HOMD
6b17a3ee3337537464c50f1ca300211d	154	5	N	N	NA	k__Bacteria; p__Bacteroidetes; c__Bacteroidia; o__Bacteroidales; f__BS11; g__; s__										not in HOMD
ca803a8b9de5bced986faf4ea4311169	77	5	N	N	NA	k__Bacteria; p__Elusimicrobia; c__Endomicrobia; o__; f__; g__; s__										not in HOMD
7d1a137e8df488f31a01ac7c3c2ac563	40	4	N	N	NA	k__Bacteria; p__Chlorobi; c__OPB56; o__; f__; g__; s__										not in HOMD
8d01160d00b1766ebb071ba9036f5f86	23	2	N	N	NA	k__Bacteria; p__Bacteroidetes; c__Bacteroidia; o__Bacteroidales; f__p-2534-18B5; g__; s__										not in HOMD
5209bc5e17724b76ad63e8dbed9cba8d	19	2	N	N	N	k__Bacteria; p__Firmicutes; c__Clostridia; o__Clostridiales; f__[Acidaminobacteraceae]; g__Fusibacter; s__										not in HOMD
767c00e51d32149d0e4f05c34c82d12e	16	2	N	N	N	k__Bacteria; p__Firmicutes; c__Clostridia; o__Clostridiales; f__[Acidaminobacteraceae]; g__Fusibacter; s__										not in HOMD
c16ed415c8256b767c63d3ad4c7b963e	13	3	N	N	NA	k__Bacteria; p__Spirochaetes; c__MVP-15; o__PL-11B10; f__; g__; s__										not in HOMD
Key
[no cell colour]	oral result(s) in HOMD
	no oral results or primarily unassigned results in HOMD, but known in oral microbiome literature
	no oral results or primarily unassigned results in HOMD or literature, but not found in controls or contaminant list
* Weyrich et al (2018), 'Laboratory contamination over time during low-biomass sample analysis', Molecular Ecology Resources 19: 982-996. https://doi.org/10.1111/1755-0998.13011
** Eisenhofer et al (2019), 'Contamination in low microbial biomass microbiome studies: issues and recommendations', Trends in Microbiology 27(2): 105-117. https://doi.org/10.1016/j.tim.2018.11.003
